# Supplementary material for: Characterizing herpes simplex virus type 1 and type 2 seroprevalence declines and epidemiological association in the United States
Source: PLoS One. 2019 Jun 6;14(6):e0214151. doi: 10.1371/journal.pone.0214151 (PMC6553692; doi:10.1371/journal.pone.0214151)
Supplement: S1 Dataset — (XLS) [file pone.0214151.s001.xls]

## Sheet: Sheet1
sex	age	ethnicity	wtmec2yr	sdmvpsu	sdmvstra	HSV1	HSV2	round
M	44	3	127656	2	111	negative	negative	2013
M	39	5	18276	3	90	positive	negative	2011
M	31	2	53390.3	1	100	positive	negative	2011
M	24	3	43561.4	1	98	negative	negative	2011
M	16	4	4720.12	2	41	positive		2003
M	21	1	25295.2	2	64	negative	negative	2007
M	38	3	17353.9	2	80	positive	positive	2009
M	21	3	49581.8	2	47	negative	negative	2005
M	16	4	5458.03	2	7	negative		1999
M	30	3	120357	1	91	negative	positive	2011
M	19	4	4691.87	2	26	negative	negative	2001
M	14	3	24226.9	2	21	negative		2001
M	30	3	83500.9	3	1	negative	negative	1999
M	36	1	26792.4	2	86	positive	negative	2009
M	33	1	28688	1	53	negative	negative	2005
M	16	5	28523.4	1	28	negative		2001
M	24	1	21716.9	2	54	positive	negative	2005
M	25	3	30201.1	2	94	positive	negative	2011
M	46	4	24350.6	1	30	positive	positive	2003
M	40	3	109679	1	98	negative	negative	2011
M	16	3	25034.2	1	94	positive		2011
M	26	3	120125	2	10	positive	negative	1999
M	24	4	5897.98	1	42	negative	negative	2003
M	23	3	106582	2	77	negative	negative	2009
M	37	5	66969.1	2	68	negative	negative	2007
M	23	3	77719.5	1	19	negative	negative	2001
M	17	4	6694.35	2	44	negative		2005
M	30	2	100400	2	27	positive	negative	2001
M	19	1	6546.43	1	31	positive	negative	2003
M	35	4	23024.3	1	90	negative	positive	2011
M	17	1	10385.4	1	65	positive		2007
M	20	1	24080.2	2	60	negative	negative	2007
M	37	3	16292.5	1	76	positive	positive	2009
M	41	3	51504.4	2	12	negative	negative	1999
M	45	3	100525	1	114	negative	negative	2013
M	18	3	21404.6	1	17	negative	negative	2001
M	14	4	5144.55	2	29	negative		2003
M	28	5	31609.1	3	91	positive	negative	2011
M	34	1	8756.97	1	42	positive	negative	2003
M	18	3	31095.3	2	63	positive	negative	2007
M	48	1	23715.5	1	87	positive	negative	2009
M	24	1	23892.2	1	43	positive	negative	2003
M	19	2	26790.7	1	18	positive	negative	2001
M	47	3	112015	1	107	negative	negative	2013
M	47	3	81895.4	1	77	negative	negative	2009
M	42	3	42025	2	33	positive	positive	2003
M	26	4	23355.9	1	42	positive	negative	2003
M	39	3	73621.9	1	45	positive	negative	2005
M	30	3	18845.2	1	112	negative	negative	2013
M	26	3	75005.7	1	29	negative	negative	2003
M	41	5	11073.5	3	90	positive	negative	2011
M	33	4	24762.1	2	102	positive	negative	2011
M	27	3	78838.5	2	18	positive	negative	2001
M	25	1	18207.9	2	52	positive	negative	2005
M	17	1	11177.8	2	85	negative		2009
M	16	4	4734.04	1	30	negative		2003
M	14	4	12975.1	1	78	negative		2009
M	30	3	81340.6	1	87	positive	negative	2009
M	17	4	14520.1	2	60	negative		2007
M	42	3	85146.1	2	30	positive	negative	2003
M	20	4	38272.8	2	16	negative	negative	2001
M	14	4	6513.78	1	38	negative		2003
M	15	3	32133.6	1	7	negative		1999
M	47	3	88901	1	45	positive	negative	2005
M	25	2	41517.4	1	111		negative	2013
M	37	3	26165.9	1	105	negative	negative	2013
M	20	4	32152.4	1	7	positive	negative	1999
M	31	4	22685.2	2	114	negative	negative	2013
M	15	4	6893.12	2	12	negative		1999
M	16	4	6325.48	2	14	negative		2001
M	43	3	29891.8	2	67	positive	negative	2007
M	26	1	33813.7	1	38	positive	negative	2003
M	43	3	102421	1	36	negative	negative	2003
M	17	4	5298.2	1	35	negative		2003
M	22	4	20233.2	1	98	negative	negative	2011
M	31	3	72495.2	1	17	positive	negative	2001
M	47	3	159007	1	95	positive	negative	2011
M	14	1	6704.87	1	58	negative		2005
M	25	4	29026	1	41	positive	negative	2003
M	48	3	96954.2	1	104	negative	negative	2013
M	46	1	21720.5	1	81	negative	positive	2009
M	30	3	86781.6	1	46	negative	negative	2005
M	26	1	33947.5	1	41	positive	negative	2003
M	21	1	24205.2	1	50	positive	negative	2005
M	18	3	37408.6	1	36	negative	negative	2003
M	39	3	89719.8	1	29	negative	positive	2003
M	39	3	56323.4	1	79	negative	negative	2009
M	15	4	5810.36	1	26	positive		2001
M	17	1	3999.67	1	39	positive		2003
M	18	3	21232.2	2	23	negative	negative	2001
M	24	1	25576.6	2	86	positive	negative	2009
M	15	3	41327.9	2	34	negative		2003
M	23	1	42811.9	2	65	positive	negative	2007
M	38	4	22007.1	2	97	positive	positive	2011
M	40	1	23899.4	1	56	positive	negative	2005
M	42	4	21367.3	1	51	positive	negative	2005
M	32	4	32339.1	2	108	positive	negative	2013
M	47	3	89382.4	1	23	positive	negative	2001
M	44	3	148504	2	65	negative	negative	2007
M	14	3	30716.2	1	39	negative		2003
M	16	3	25537.2	2	22	positive		2001
M	45	3	101529	1	29	positive	negative	2003
M	25	5	20934.4	2	110	positive	negative	2013
M	17	4	4729.8	1	30	positive		2003
M	16	1	14781.4	1	107	positive		2013
M	48	3	102366	2	116	positive	negative	2013
M	48	2	34962.9	1	109	positive	negative	2013
M	29	4	24655.4	2	68	negative	negative	2007
M	34	3	17390.2	2	94	negative	negative	2011
M	32	2	38663.6	1	100	positive	negative	2011
M	21	3	62902.5	2	30	negative	negative	2003
M	34	4	36062.3	2	36	negative	positive	2003
M	16	5	8448.96	2	90	negative		2011
M	26	3	31948.9	1	79	negative	negative	2009
M	17	2	18306.7	2	93	negative		2011
M	31	4	26177.7	1	30	negative	negative	2003
M	20	1	59637.4	1	106	positive	negative	2013
M	18	3	65854	2	107	negative	negative	2013
M	15	4	12997.2	2	68	negative		2007
M	29	3	54027.9	1	31	positive	negative	2003
M	46	3	79777.9	1	99	positive	negative	2011
M	17	1	2898.76	1	6	positive		1999
M	19	1	3909.69	2	56	positive	negative	2005
M	49	3	127057	1	31	positive	negative	2003
M	37	1	7206	1	42	positive	negative	2003
M	31	5	89525.7	2	39	negative	negative	2003
M	14	5	38550.7	1	33	negative		2003
M	30	1	22871.4	3	86	positive	negative	2009
M	41	3	69929.4	1	116	positive	negative	2013
M	30	4	30101.2	2	79	positive	negative	2009
M	39	1	27894.7	2	40	negative	negative	2003
M	48	1	23880.4	1	75	positive	negative	2009
M	15	4	5911.13	1	39	negative		2003
M	17	3	30343.4	1	42	negative		2003
M	17	4	5789.59	1	36	positive		2003
M	16	3	41019.3	1	32	negative		2003
M	17	5	5731.53	1	36	positive		2003
M	37	3	66218.6	2	103	negative	negative	2011
M	43	3	119480	1	57	negative	negative	2005
M	48	3	39860.7	1	38	positive	negative	2003
M	46	3	114989	1	34	positive	negative	2003
M	49	1	11069.7	1	17	positive	negative	2001
M	49	3	148607	2	91	positive	negative	2011
M	18	3	27832.4	2	30	positive	negative	2003
M	23	4	25049.4	1	108	negative	negative	2013
M	31	3	86350.3	1	110	negative	negative	2013
M	18	4	4649.04	1	42	positive	negative	2003
M	28	3	35015.2	2	113	negative	negative	2013
M	18	3	24228	1	21	negative	negative	2001
M	30	3	65432.5	2	62	negative	negative	2007
M	33	5	24132.8	2	104	negative	negative	2013
M	33	3	92794.4	2	31	negative	positive	2003
M	18	3	25469.9	1	5	negative	negative	1999
M	24	1	36155.4	2	94	positive	negative	2011
M	29	3	94972.7	2	71	negative	positive	2007
M	18	3	45155.3	1	5	negative	negative	1999
M	16	3	31095.3	2	63	positive		2007
M	18	1	3941.46	1	43	positive	negative	2003
M	48	1	17565	1	39	positive	positive	2003
M	42	3	21301.4	1	79	negative	negative	2009
M	31	3	84369.7	1	104	positive	negative	2013
M	29	5	12287.3	3	91	negative	negative	2011
M	42	2	25040.9	2	82	positive	negative	2009
M	21	4	29582.9	2	37	positive	negative	2003
M	37	5	21643.8	1	112	negative	negative	2013
M	18	3	27605.6	2	30	negative	negative	2003
M	29	3	57185	1	43	positive	negative	2003
M	37	3	66782.6	2	32	negative	negative	2003
M	31	1	74749.8	1	111	negative	negative	2013
M	25	2	68637	1	106	negative	negative	2013
M	30	5	73644.5	2	29	negative	negative	2003
M	18	1	10113.7	1	78	positive	negative	2009
M	35	1	18363.2	2	3	negative	negative	1999
M	43	3	47043.8	1	1	positive	negative	1999
M	35	2	73644.5	2	29	positive	negative	2003
M	15	4	6108.28	1	8	positive		1999
M	29	3	94631.4	2	92	positive	negative	2011
M	43	3	98065.1	1	53	negative	positive	2005
M	30	2	37488.4	1	103	positive	negative	2011
M	37	1	36447.7	2	90	negative	negative	2011
M	32	3	79590.4	2	78	positive	negative	2009
M	16	1	5296.05	1	53	positive		2005
M	32	1	31648.5	1	41	positive	negative	2003
M	44	3	140512	2	38	negative	positive	2003
M	37	1	38610.5	2	94	positive	positive	2011
M	31	3	93662.4	2	16	positive	negative	2001
M	15	1	6945.68	2	37	negative		2003
M	21	3	131240	1	91	negative	negative	2011
M	17	1	2139.9	2	6	positive		1999
M	15	1	3424.68	1	42	positive		2003
M	30	1	35016.9	2	55	positive	negative	2005
M	17	1	4270.09	1	28	negative		2001
M	29	4	21092.6	1	44	positive	negative	2005
M	17	1	8206.65	1	62	positive		2007
M	16	3	52438.7	2	79	negative		2009
M	40	2	91665.1	2	7	negative	negative	1999
M	27	1	24497.1	2	67	positive	negative	2007
M	16	3	35146.1	1	34	negative		2003
M	26	3	71678.4	1	39	negative	negative	2003
M	24	1	17580.2	1	17	negative	negative	2001
M	43	3	100220	2	39	negative	negative	2003
M	38	4	6252.89	1	42	positive	negative	2003
M	21	1	38922.1	2	103	positive	negative	2011
M	18	4	5493.89	1	30	positive	negative	2003
M	49	3	27749.7	1	97	positive	negative	2011
M	20	3	27906.3	1	109	positive	negative	2013
M	20	1	31684.5	2	39	negative	negative	2003
M	48	4	28520.5	2	78	positive	positive	2009
M	31	3	99243.5	1	32	negative	negative	2003
M	18	1	3216.41	2	56	negative	negative	2005
M	33	4	20024.2	1	118	positive	negative	2013
M	20	1	23985.1	2	43	positive	negative	2003
M	22	4	23188	2	26	positive	negative	2001
M	16	1	4294.12	1	40	positive		2003
M	18	3	20464.7	1	17	negative	negative	2001
M	43	1	8479.77	2	6	positive	negative	1999
M	23	3	92598.5	2	105	negative	negative	2013
M	19	1	3368.22	1	17	positive	negative	2001
M	18	5	48086.6	1	7	negative	negative	1999
M	44	4	24350.6	1	30	positive	positive	2003
M	32	4	17243.5	1	96	positive	negative	2011
M	14	2	25620.1	1	97	negative		2011
M	34	3	81088.4	1	98	negative	negative	2011
M	23	5	28454.2	2	108	negative	negative	2013
M	42	3	23386.3	1	87	negative	negative	2009
M	18	1	8183.04	1	31	positive	negative	2003
M	35	2	38416.8	1	45	positive	negative	2005
M	17	2	22167.3	2	17	positive		2001
M	17	4	5903.47	2	37	negative		2003
M	15	3	44618.7	2	32	negative		2003
M	35	2	25117.3	1	62	positive	negative	2007
M	43	3	36460.3	2	50	positive	negative	2005
M	47	3	106423	2	37	negative	negative	2003
M	40	3	75648.5	2	79	negative	negative	2009
M	42	4	27625.5	2	42	positive	positive	2003
M	15	3	46178.4	1	49	positive		2005
M	16	1	4027.56	2	42	negative		2003
M	20	1	33138.7	1	66	positive	negative	2007
M	25	3	77475.5	1	27	negative	negative	2001
M	26	3	81868.6	2	62	positive	negative	2007
M	14	1	2187.8	2	3	positive		1999
M	19	2	22318.9	1	93	positive	negative	2011
M	41	3	25003.5	2	109	positive	negative	2013
M	17	3	33187.7	1	29	negative		2003
M	15	1	4824.62	2	56	negative		2005
M	19	4	8924.02	1	42	negative	positive	2003
M	27	5	93792.6	2	32	positive	negative	2003
M	17	2	32719.4	1	52	positive		2005
M	23	3	84386.6	2	24	positive	negative	2001
M	46	4	18466.5	2	106	positive	negative	2013
M	39	3	85739.7	1	39	positive	negative	2003
M	44	1	19101.8	1	43	positive	positive	2003
M	26	4	28905.4	2	9	positive	negative	1999
M	18	5	23488	2	26	positive	negative	2001
M	26	1	19424.2	2	25	positive	negative	2001
M	45	4	29082	2	105	negative	positive	2013
M	30	3	23648.7	2	59	negative	negative	2007
M	18	3	37493.2	2	39	negative	negative	2003
M	17	1	4776.49	1	34	positive		2003
M	19	2	4723.46	2	45	negative	negative	2005
M	49	3	92229.8	1	92	negative	negative	2011
M	20	4	5973.47	1	42	positive	negative	2003
M	21	1	16973.1	1	17	positive	negative	2001
M	18	1	5226.51	2	11	positive	negative	1999
M	16	1	5158.61	1	40	negative		2003
M	46	1	24211.8	1	87	positive	negative	2009
M	15	5	15419.3	1	107	negative		2013
M	16	1	1940.15	2	13	negative		1999
M	22	1	26203.7	2	40	positive	negative	2003
M	19	3	37408.6	1	36	negative	negative	2003
M	16	4	16532.6	1	92	negative		2011
M	30	4	38272.8	2	16	negative	positive	2001
M	16	3	33187.7	1	29	negative		2003
M	22	1	21679.5	1	62	positive	negative	2007
M	41	4	23512	1	116	negative	positive	2013
M	35	1	36486.4	2	19	negative	negative	2001
M	14	1	4359.6	2	58	positive		2005
M	21	2	131109	2	8	positive	negative	1999
M	36	5	126897	1	11	positive	negative	1999
M	23	2	38915.7	2	63	positive	negative	2007
M	37	1	17883.7	1	17	positive	positive	2001
M	15	3	40217.2	1	45	negative		2005
M	32	3	101963	2	39	positive	negative	2003
M	45	3	72431.5	1	60	positive	negative	2007
M	26	3	91578.7	2	19	positive	negative	2001
M	49	3	67765.4	1	84	positive	negative	2009
M	29	1	22990.7	1	22	positive	negative	2001
M	22	3	81001.8	1	32	positive	negative	2003
M	43	3	23164.6	1	68	positive	positive	2007
M	42	3	89638.6	2	49	positive	negative	2005
M	14	1	3004.18	1	28	positive		2001
M	21	1	57756.5	2	111	negative	negative	2013
M	15	3	91646.2	2	115	positive		2013
M	17	2	7551.16	2	15	negative		2001
M	18	1	4566.73	1	58	positive	negative	2005
M	15	1	17037.1	2	65	positive		2007
M	14	5	6229.6	1	102	positive		2011
M	32	3	103947	1	1	negative	negative	1999
M	40	3	106922	2	109	positive	negative	2013
M	24	4	28469.5	1	115	negative	negative	2013
M	41	3	86137.7	1	23	positive	negative	2001
M	28	1	29264.8	2	42	positive	negative	2003
M	16	4	5358.02	2	56	positive		2005
M	32	3	80778.7	1	101	negative	negative	2011
M	24	2	73779.9	2	7	negative	negative	1999
M	18	4	6356.72	1	16	positive	negative	2001
M	30	3	23607.7	1	95	negative	negative	2011
M	46	3	126287	1	71	positive	negative	2007
M	32	1	41663.4	1	91	positive	negative	2011
M	30	1	26411.7	2	49	positive	positive	2005
M	14	4	3956.97	1	20	positive		2001
M	23	5	28264.1	1	78	negative	negative	2009
M	37	3	92023.1	2	99	negative	negative	2011
M	38	3	59666.1	1	116	negative	negative	2013
M	38	5	20986.6	3	91	negative	negative	2011
M	16	4	4921.61	1	39	positive		2003
M	18	1	3560.79	2	40	negative	negative	2003
M	17	3	53352.8	2	79	negative		2009
M	14	3	30979.6	2	32	negative		2003
M	24	3	25289.5	2	89	negative	negative	2009
M	16	1	1811.37	2	13	negative		1999
M	46	3	99805.8	2	35	negative	positive	2003
M	28	1	24552.9	2	10	positive	negative	1999
M	34	3	113277	1	5	negative	negative	1999
M	34	2	24316.4	1	62	positive	negative	2007
M	15	1	17993.6	2	65	positive		2007
M	39	3	87317.6	2	66	positive	negative	2007
M	25	3	131240	1	91	negative	negative	2011
M	29	4	33518.7	1	13	positive	negative	1999
M	20	4	34563.3	2	83	negative	negative	2009
M	17	4	13229.2	2	84	negative		2009
M	15	4	9138.2	1	50	negative		2005
M	44	2	17000.2	1	62	positive	positive	2007
M	33	4	19736	2	99	positive	negative	2011
M	31	5	84557.4	2	42	positive	negative	2003
M	14	3	36365.6	1	29	negative		2003
M	15	4	7541.07	2	11	positive		1999
M	20	3	45786.3	2	18	positive	negative	2001
M	39	3	57721	2	32	positive	negative	2003
M	19	1	3592.31	2	40	positive	negative	2003
M	25	3	84949.2	1	34	positive	negative	2003
M	14	2	12898.3	2	61	negative		2007
M	17	4	5248.07	2	41	negative		2003
M	42	5	41628.3	1	46	negative	positive	2005
M	39	2	33706.7	2	78	positive	negative	2009
M	15	1	18521.7	1	102	positive		2011
M	46	4	21285.8	1	96	positive	negative	2011
M	47	1	18249.7	1	40	positive	positive	2003
M	34	3	25666.4	1	106	negative	negative	2013
M	36	1	45217.9	1	81	positive	negative	2009
M	14	4	21061.1	2	65	negative		2007
M	15	5	27196.3	1	19	positive		2001
M	32	2	30465.1	2	71	positive	negative	2007
M	44	1	23458.9	2	78	positive	negative	2009
M	19	4	5358.02	2	56	positive	negative	2005
M	34	3	88752.7	2	63	positive	negative	2007
M	20	3	96711.5	2	71	negative	negative	2007
M	48	3	98779.2	1	63	positive	negative	2007
M	22	5	26181.2	1	104	negative	negative	2013
M	22	3	87111.5	2	79	negative	negative	2009
M	33	3	14007.3	1	80	positive	positive	2009
M	25	3	73220.3	1	44	positive	negative	2005
M	46	5	90183.3	2	81	negative	positive	2009
M	17	1	34735.8	2	94	positive		2011
M	40	3	29523.8	1	74	positive	negative	2007
M	27	3	94141.8	2	46	positive	negative	2005
M	38	2	33706.7	2	78	positive	negative	2009
M	45	1	9331.23	1	25	positive	positive	2001
M	22	1	21007.5	2	15	positive	positive	2001
M	23	1	26835.6	2	72	positive	negative	2007
M	47	3	105663	2	66	negative	negative	2007
M	18	4	7986.92	1	12	positive	negative	1999
M	18	3	37495.1	2	106	negative	negative	2013
M	31	2	39831.1	1	104	positive	positive	2013
M	25	3	103801	1	100	negative	negative	2011
M	47	5	17389	1	93	positive	negative	2011
M	32	3	22824.3	1	95	positive	positive	2011
M	19	1	6058.35	2	35	negative	negative	2003
M	39	4	24787.8	1	52	positive	negative	2005
M	25	1	23131	2	58	positive	negative	2005
M	31	4	21364.9	1	63	positive	negative	2007
M	42	3	102421	1	36	positive	negative	2003
M	22	4	24732.6	1	45	positive	negative	2005
M	18	3	27832.4	2	30	negative	negative	2003
M	16	3	37374.7	1	71	negative		2007
M	14	3	17225.8	1	104	negative		2013
M	38	3	75242.3	2	30	negative	negative	2003
M	37	1	16998.5	2	3	positive	negative	1999
M	19	2	36094.9	1	39	negative	negative	2003
M	25	4	27658.2	1	68	negative	positive	2007
M	36	2	24316.4	1	62	positive	positive	2007
M	19	3	39104.9	1	1	negative	negative	1999
M	17	1	6060.02	1	34	positive		2003
M	16	4	6438.48	2	24	negative		2001
M	19	1	3470.65	1	25	positive	negative	2001
M	48	3	100220	2	39	positive	negative	2003
M	37	3	25992.1	2	59	positive	negative	2007
M	42	1	9945.83	2	13	negative	negative	1999
M	17	3	24597.4	1	29	negative		2003
M	44	3	101529	1	29	negative	positive	2003
M	18	3	71654.2	2	94	negative	negative	2011
M	20	3	61273.9	2	34	positive	negative	2003
M	18	3	38668.4	1	31	negative	negative	2003
M	19	3	26888.4	1	73	positive	negative	2007
M	17	4	3972.25	2	45	positive		2005
M	34	3	89720.6	2	61	positive	negative	2007
M	26	3	73020.3	2	97	negative	negative	2011
M	42	1	37112.3	2	102	positive	negative	2011
M	46	5	21527.2	2	105	positive	negative	2013
M	46	3	91116.3	1	30	positive	negative	2003
M	18	1	5932.74	1	11	positive	negative	1999
M	19	3	41054.1	2	32	negative	negative	2003
M	42	1	15695.8	1	58	positive	negative	2005
M	36	3	82472.1	1	30	positive	negative	2003
M	26	3	49063.8	2	34	negative	negative	2003
M	15	2	26449.8	2	9	negative		1999
M	20	3	67289.2	1	33	negative	negative	2003
M	21	3	62474.6	2	40	positive	negative	2003
M	32	4	26512.8	1	30	negative	positive	2003
M	16	3	25967.8	2	31	positive		2003
M	45	3	68273.5	1	60	positive	negative	2007
M	41	4	26385.4	1	36	positive	negative	2003
M	35	3	63837.7	1	79	positive	negative	2009
M	15	4	18630.9	2	75	positive		2009
M	40	4	21777.7	1	44	positive	positive	2005
M	19	1	5480.85	1	53	positive	negative	2005
M	38	3	86239.3	1	110	positive	negative	2013
M	19	4	6126.83	1	16	positive	negative	2001
M	16	4	10885.6	1	108	negative		2013
M	30	3	88542.1	1	18	negative	negative	2001
M	24	1	26102.3	2	40	negative	negative	2003
M	19	5	30701.5	1	24	negative	negative	2001
M	14	1	4945.53	1	34	positive		2003
M	28	5	18423.2	1	100	negative	negative	2011
M	33	4	28436.7	2	33	positive	positive	2003
M	38	3	21040.1	1	110	positive	negative	2013
M	32	3	18876	2	76	negative	negative	2009
M	21	1	26203.7	2	40	positive	negative	2003
M	43	4	23833.6	2	68	negative	positive	2007
M	43	3	50501	2	27	negative	negative	2001
M	40	3	22501.1	1	60	negative	negative	2007
M	17	1	4095.73	2	49	negative		2005
M	20	4	24771.3	1	52	positive	negative	2005
M	38	1	63813	1	111	positive	negative	2013
M	27	1	33108.4	2	27	positive	negative	2001
M	28	3	49063.8	2	34	negative	negative	2003
M	16	3	49279.6	1	11	negative		1999
M	36	1	28369.6	1	7	positive	positive	1999
M	30	3	58760.9	2	21	negative	negative	2001
M	42	4	23698.4	2	5	positive	positive	1999
M	18	1	5080.01	2	11	positive	negative	1999
M	17	5	5727.31	1	16	positive		2001
M	44	3	81108.7	1	42	positive	positive	2003
M	20	3	91249.5	2	113	negative	negative	2013
M	25	3	76506.5	2	92	negative	negative	2011
M	39	3	78517.7	1	61	negative	negative	2007
M	25	1	33645.5	2	37	negative	negative	2003
M	18	4	7163.34	1	49	positive	negative	2005
M	17	4	5967.13	2	4	positive		1999
M	16	3	47186.9	1	6	negative		1999
M	36	3	94044.5	2	37	positive	negative	2003
M	40	1	20191.2	1	53	positive	negative	2005
M	43	4	28768.4	2	83	positive	negative	2009
M	15	1	12137.5	2	85	positive		2009
M	47	4	21063.2	1	78	positive	positive	2009
M	42	2	126886	2	36	positive	negative	2003
M	40	3	28416.4	1	63	positive	negative	2007
M	40	3	32060.1	2	29	negative	negative	2003
M	24	3	60131.1	1	117	positive	negative	2013
M	37	4	27527.3	2	114	positive	negative	2013
M	25	3	55393.5	2	58	positive	negative	2005
M	45	3	119314	2	63	positive	negative	2007
M	15	5	24059.5	2	116	negative		2013
M	39	3	67466.7	2	9	negative	negative	1999
M	38	5	13787.5	1	88	positive	positive	2009
M	16	5	7317.49	3	90	negative		2011
M	20	3	78033.9	1	84	negative	negative	2009
M	14	3	36365.6	1	29	negative		2003
M	24	5	9548.32	2	92	positive	negative	2011
M	18	4	11042.6	2	99	positive	negative	2011
M	32	3	73733.4	1	76	negative	negative	2009
M	19	1	2376.72	2	3	positive	negative	1999
M	31	4	12615	2	99	negative	negative	2011
M	45	3	79039.2	1	83	negative	negative	2009
M	15	1	10385.4	1	65	positive		2007
M	15	1	9109.81	3	86	positive		2009
M	28	3	59752.1	2	109	negative	negative	2013
M	22	1	32589	2	83	positive	negative	2009
M	17	3	35146.1	1	34	positive		2003
M	24	4	44909.1	2	5	negative	positive	1999
M	30	3	56502.6	2	89	positive	negative	2009
M	17	2	13306	1	79	positive		2009
M	16	3	59303.7	1	79	negative		2009
M	16	4	5479.54	1	24	negative		2001
M	46	1	15845.9	3	86	positive	negative	2009
M	31	4	25195.3	1	68	negative	positive	2007
M	34	4	25915.5	2	71	positive	negative	2007
M	38	3	123227	1	5	positive	positive	1999
M	17	3	59830.6	1	73	positive		2007
M	43	3	97025.2	1	39	negative	negative	2003
M	18	4	6813.94	1	55	negative	negative	2005
M	37	2	19395.9	1	89	negative	negative	2009
M	41	4	19648.5	1	17	negative	negative	2001
M	14	4	16532.6	1	92	negative		2011
M	26	4	28368.8	1	37	positive	negative	2003
M	18	5	14690.4	2	68	negative	negative	2007
M	16	4	5924.55	1	37	negative		2003
M	35	3	83784.8	2	42	negative	negative	2003
M	14	3	28755.9	2	50	negative		2005
M	18	4	17247.3	2	78	negative	negative	2009
M	40	3	28721.1	1	101	negative	negative	2011
M	39	3	78203.3	2	76	positive	negative	2009
M	19	1	15808.2	1	66	positive	negative	2007
M	20	4	29582.9	2	37	negative	negative	2003
M	30	4	28516.7	1	82	positive	positive	2009
M	34	3	25826.4	1	105	negative	negative	2013
M	45	3	125551	2	111	positive	negative	2013
M	27	3	70291.9	2	39	negative	negative	2003
M	27	1	40848.1	2	65	positive	negative	2007
M	33	3	22249.8	2	97	negative	negative	2011
M	36	3	77018.3	1	103	positive	negative	2011
M	19	5	13501	1	110	negative	negative	2013
M	16	4	4988	2	51	positive		2005
M	45	4	19931	1	18	positive	positive	2001
M	26	3	37309	2	59	negative	negative	2007
M	16	4	4734.04	1	30	positive		2003
M	15	4	16583.9	2	96	positive		2011
M	32	5	20310.8	2	110	negative	negative	2013
M	33	3	44631.4	1	46	negative	positive	2005
M	49	3	114989	1	34	positive	negative	2003
M	40	4	15776.6	2	26	positive	negative	2001
M	16	3	52739.5	1	88	negative		2009
M	36	3	75738.4	2	103	positive	negative	2011
M	44	3	39291.5	2	37	negative	positive	2003
M	35	4	23600.8	1	42	positive	negative	2003
M	35	3	89670.1	2	47	negative	negative	2005
M	19	2	16049.9	1	71	negative	negative	2007
M	14	1	5341.18	2	40	negative		2003
M	38	4	17673.9	1	67	negative	negative	2007
M	34	3	20753.4	2	107	negative	negative	2013
M	17	1	17627.6	1	106	negative		2013
M	42	1	10194.3	2	25	positive	negative	2001
M	48	1	9274.67	2	25	positive	negative	2001
M	31	4	31167.8	2	4	positive	negative	1999
M	31	4	31740.2	2	4	positive	negative	1999
M	17	1	2663.79	1	6	positive		1999
M	18	3	37408.6	1	36	positive	negative	2003
M	38	4	37417.8	2	115	positive	positive	2013
M	18	1	32260	2	102	negative	negative	2011
M	19	4	5636.26	2	31	positive	negative	2003
M	38	5	17752.6	2	104	positive	negative	2013
M	40	2	20234	2	71	positive	negative	2007
M	14	5	8595.33	1	93	positive		2011
M	37	3	75471.5	3	1	negative	negative	1999
M	19	1	10933.6	1	118	positive	negative	2013
M	15	1	4547.6	2	5	positive		1999
M	23	4	16907.1	1	96	positive	negative	2011
M	46	4	20890.5	1	78	positive	negative	2009
M	36	1	61906.8	1	109	positive	positive	2013
M	20	3	32915.2	2	43	negative	negative	2003
M	19	3	37493.2	2	39	negative	negative	2003
M	16	1	22919.4	1	111	negative		2013
M	32	5	56627.8	2	21	positive	negative	2001
M	17	1	6113.66	2	38	negative		2003
M	19	1	2264.4	2	13	negative	negative	1999
M	49	4	24063.7	1	83	positive	negative	2009
M	40	2	25455.1	1	116	negative	negative	2013
M	31	3	68849.2	1	67	positive	negative	2007
M	26	4	44208.6	1	5	negative	negative	1999
M	24	2	40643.1	1	108	negative	negative	2013
M	17	3	40454.3	2	60	negative		2007
M	47	3	113906	2	22	positive	negative	2001
M	28	4	22497.2	1	102	negative	negative	2011
M	17	1	2817.06	1	3	positive		1999
M	16	1	2642.45	1	4	negative		1999
M	40	1	11545.1	1	3	positive	negative	1999
M	15	1	6401.5	1	47	negative		2005
M	34	4	29166.3	1	38	negative	positive	2003
M	41	1	21926.8	2	58	positive	positive	2005
M	32	4	33986.5	1	83	negative	positive	2009
M	17	1	3241.51	1	17	positive		2001
M	22	3	104650	2	81	negative	negative	2009
M	48	2	22468.7	2	67	positive	negative	2007
M	23	5	16091.4	2	101	negative	negative	2011
M	14	4	6933.66	2	34	negative		2003
M	17	1	4631.5	1	48	positive		2005
M	16	4	12492.5	2	105	negative		2013
M	21	3	94593.9	1	68	negative	negative	2007
M	15	1	10941.6	2	86	positive		2009
M	19	4	5745.38	1	38	negative	negative	2003
M	26	3	85280.8	1	10	positive	negative	1999
M	14	4	14580.2	1	68	negative		2007
M	27	1	19740.8	2	10	negative	negative	1999
M	17	3	33200.1	2	53	positive		2005
M	18	4	5751.82	2	37	negative	negative	2003
M	29	1	29378.6	2	42	positive	negative	2003
M	17	1	5493.6	1	57	positive		2005
M	17	2	5483.45	2	39	positive		2003
M	43	3	122398	1	5	negative	negative	1999
M	39	3	16794.9	1	109	positive	negative	2013
M	32	5	51042.8	3	86	negative	negative	2009
M	18	3	37408.6	1	36	negative	negative	2003
M	18	1	5193.25	2	57	positive	negative	2005
M	46	3	125594	2	32	negative	positive	2003
M	45	3	108280	2	47	negative	negative	2005
M	34	1	21965.4	2	23	positive	negative	2001
M	49	4	40260.3	2	115	negative	negative	2013
M	23	1	23892.2	1	43	positive	negative	2003
M	16	3	27605.6	2	30	negative		2003
M	20	1	28096.7	2	55	positive	negative	2005
M	14	1	12137.5	2	85	positive		2009
M	30	3	68055.1	1	86	negative	negative	2009
M	16	4	7194.71	2	36	negative		2003
M	43	1	21983.2	1	34	positive	negative	2003
M	19	4	12252.7	1	78	negative	negative	2009
M	16	1	14804	1	116	positive		2013
M	17	3	46683.6	2	54	negative		2005
M	22	3	33575.9	1	98	negative	negative	2011
M	43	5	129657	1	101	positive	negative	2011
M	23	1	37755.4	2	39	negative	negative	2003
M	40	4	28342.2	1	100	positive	negative	2011
M	14	1	6106.95	2	38	negative		2003
M	16	3	35324.6	2	31	negative		2003
M	19	4	6754.13	1	52	negative	negative	2005
M	34	5	91712.5	1	38	positive	negative	2003
M	21	5	22385.5	2	92	positive	negative	2011
M	16	4	5181.81	2	21	negative		2001
M	34	5	16093.8	2	84	negative	positive	2009
M	37	1	27996.6	2	40	negative	negative	2003
M	35	1	36385.4	1	57	positive	negative	2005
M	26	5	32355.2	1	77	positive	negative	2009
M	14	4	6762.16	2	43	positive		2003
M	18	4	6733.29	1	52	negative	negative	2005
M	15	4	5270.81	1	42	positive		2003
M	22	1	19235	2	25	positive	negative	2001
M	47	4	18335.4	2	70	positive	positive	2007
M	21	1	32694.5	2	43	negative	negative	2003
M	20	5	26752.1	2	113	positive	negative	2013
M	36	4	35863.1	1	8	positive	positive	1999
M	48	2	24973.1	1	104	positive	positive	2013
M	28	5	60926.1	2	28	positive	negative	2001
M	47	3	75566.7	1	44	positive	negative	2005
M	17	4	5857.35	2	4	positive		1999
M	27	4	16949.4	2	45	positive	positive	2005
M	17	2	19529.2	1	106	negative		2013
M	33	5	14720	1	82	positive	negative	2009
M	35	3	95804.4	1	1	positive	positive	1999
M	29	3	70704	1	16	negative	positive	2001
M	30	4	22291.5	2	99	negative	positive	2011
M	14	1	7164.74	1	34	positive		2003
M	26	3	74955.8	1	18	positive	negative	2001
M	33	3	20242.2	2	60	positive	negative	2007
M	36	1	65806.4	1	115	positive	negative	2013
M	14	1	10941.6	2	86	positive		2009
M	41	1	11095.9	1	6	positive	negative	1999
M	17	4	21397.9	2	115	negative		2013
M	19	3	35999.4	1	54	positive	negative	2005
M	15	5	6848.3	1	46	negative		2005
M	17	3	25656.9	2	41	negative		2003
M	19	1	3498.06	1	42	negative	negative	2003
M	26	3	70044	2	42	negative	negative	2003
M	20	3	62902.5	2	30	negative	negative	2003
M	14	1	6491.57	2	57	negative		2005
M	29	2	20069.5	1	65	positive	positive	2007
M	14	4	7066.99	2	20	negative		2001
M	46	1	20849.7	2	87	positive	negative	2009
M	33	3	66695.1	2	62	negative	negative	2007
M	32	3	75563.6	2	60	negative	negative	2007
M	46	3	96690.8	1	26	positive	negative	2001
M	21	3	32135.4	2	43	negative	negative	2003
M	45	4	29007.5	1	68	negative	negative	2007
M	36	3	72664.9	1	59	positive	negative	2007
M	19	4	7481.17	1	49	positive	negative	2005
M	38	3	89655.6	2	12	positive	negative	1999
M	47	3	72437.7	1	17	positive	negative	2001
M	16	1	8336.15	1	70	positive		2007
M	17	4	6908.8	2	36	positive		2003
M	38	4	37548.2	1	9	positive	negative	1999
M	35	5	21961	1	109	negative	negative	2013
M	14	2	11912	2	62	negative		2007
M	25	1	30456.4	2	110	positive	negative	2013
M	14	1	3477.54	1	12	negative		1999
M	17	3	41853.5	1	9	negative		1999
M	18	1	2152.65	2	13	positive	negative	1999
M	38	3	68883	1	77	negative	negative	2009
M	26	4	24083.7	1	27	negative	negative	2001
M	14	4	10544.1	2	99	negative		2011
M	21	2	33487.4	2	106	negative	negative	2013
M	14	3	40217.2	2	47	negative		2005
M	16	1	13296.2	1	81	negative		2009
M	21	4	5973.47	1	42	negative	negative	2003
M	19	5	6849.98	2	92	positive	negative	2011
M	17	3	36453.5	2	35	negative		2003
M	39	1	25532.9	1	43	positive	negative	2003
M	16	1	6907.02	2	66	negative		2007
M	32	4	36523.9	2	36	negative	positive	2003
M	47	4	26228.6	1	9	negative	positive	1999
M	14	1	7431.18	2	34	positive		2003
M	47	4	24241.7	1	116	negative	positive	2013
M	14	3	23301.7	2	30	positive		2003
M	14	3	61758.8	2	67	positive		2007
M	16	4	5658.38	2	31	positive		2003
M	40	4	23164.9	1	41	negative	negative	2003
M	44	1	21102	2	58	positive	negative	2005
M	27	1	33645.5	2	37	positive	negative	2003
M	16	3	32917.2	1	29	negative		2003
M	23	3	29193.7	1	79	negative	negative	2009
M	22	5	32484.7	2	43	positive	negative	2003
M	14	1	3299.36	1	17	negative		2001
M	14	3	39593.5	1	54	negative		2005
M	21	3	79835.1	2	31	positive	negative	2003
M	33	3	73918.3	1	55	negative	negative	2005
M	18	1	4710.72	1	15	negative	negative	2001
M	46	3	108480	2	5	negative	negative	1999
M	14	4	6459.68	1	51	negative		2005
M	18	1	2285.81	1	10	positive	negative	1999
M	40	2	17395.9	1	84	negative	negative	2009
M	18	5	12933	2	107	negative	negative	2013
M	41	2	24174.8	2	78	positive	negative	2009
M	25	1	32005.3	2	70	positive	negative	2007
M	21	4	32873.3	1	49	negative	negative	2005
M	26	4	32901.7	2	20	positive	positive	2001
M	38	3	108700	2	63	negative	negative	2007
M	26	4	32022.3	2	72	negative	positive	2007
M	29	4	25007.9	1	30	negative	negative	2003
M	31	3	68849.2	1	67	positive	negative	2007
M	28	4	33368	2	12	positive	positive	1999
M	32	3	91032.3	2	30	negative	negative	2003
M	44	3	114659	2	2	negative	negative	1999
M	35	4	36523.9	2	36	positive	negative	2003
M	37	3	86050.2	1	38	positive	positive	2003
M	18	5	22800.8	2	52	negative	negative	2005
M	15	4	4190.86	1	20	positive		2001
M	37	4	30402	1	100	positive	negative	2011
M	41	3	91316.3	2	81	negative	positive	2009
M	46	4	23814.3	1	86	negative	positive	2009
M	46	3	20754.6	1	77	negative	negative	2009
M	45	1	17497	1	39	positive	negative	2003
M	17	4	8173.29	1	5	negative		1999
M	32	5	18370	2	91	negative	negative	2011
M	19	4	4957.43	2	21	positive	negative	2001
M	43	4	32594.9	2	11	positive	negative	1999
M	36	2	82193.1	2	7	positive	negative	1999
M	17	1	10042	1	70	negative		2007
M	39	3	77898.8	2	48	negative	negative	2005
M	23	1	18369.6	1	15	positive	negative	2001
M	30	2	45354.7	2	16	positive	negative	2001
M	20	4	5937.26	1	42	negative	positive	2003
M	42	4	28226.6	1	53	positive	negative	2005
M	24	3	104009	2	59	positive	negative	2007
M	25	2	40200.1	2	93	positive	negative	2011
M	14	4	5171.19	1	41	negative		2003
M	19	4	5825.68	1	38	positive	negative	2003
M	47	3	101529	1	29	positive	negative	2003
M	19	3	29732.5	1	26	negative	negative	2001
M	19	1	3335.6	1	28	positive	negative	2001
M	16	3	80419.1	2	63	negative		2007
M	34	3	96892.2	1	32	negative	negative	2003
M	15	4	7507.73	2	20	negative		2001
M	31	3	80489.5	2	30	positive	negative	2003
M	43	4	24030.1	2	8	negative	negative	1999
M	18	5	28666.9	1	33	positive	negative	2003
M	16	4	7239.48	1	9	positive		1999
M	40	3	112659	2	31	positive	negative	2003
M	26	1	22344.4	1	54	positive	negative	2005
M	20	4	26749.7	2	68	negative	negative	2007
M	15	1	5123.53	1	34	positive		2003
M	48	3	42025	2	31	positive	negative	2003
M	44	4	23833.6	2	68	positive	positive	2007
M	32	4	36883.5	2	11	positive	positive	1999
M	42	3	141521	1	11	negative	negative	1999
M	48	1	36336.3	1	106	positive	positive	2013
M	48	3	97441.2	2	35	positive	negative	2003
M	17	4	5298.2	1	35	negative		2003
M	41	4	20054.7	1	18	positive	negative	2001
M	15	1	2834.13	1	3	negative		1999
M	41	2	32544.6	2	93	positive	negative	2011
M	19	4	16581	1	72	positive	negative	2007
M	35	3	38681.8	2	23	positive	negative	2001
M	28	3	30025.9	2	83	negative	negative	2009
M	32	4	25387.3	2	102	negative	negative	2011
M	25	3	66428.9	1	41	positive	negative	2003
M	39	3	86401.8	2	95	positive	positive	2011
M	31	3	83661.5	1	46	positive	negative	2005
M	28	4	27126.1	2	86	negative	negative	2009
M	44	3	94741.3	2	63	positive	negative	2007
M	29	5	70740.7	1	39	positive	negative	2003
M	14	1	15805.7	2	92	negative		2011
M	43	3	21301.4	1	79	negative	positive	2009
M	19	4	7481.17	1	49	negative	negative	2005
M	43	3	82662.4	1	79	negative	negative	2009
M	45	1	16278.6	1	41	positive	negative	2003
M	23	3	32915.2	1	43	negative	negative	2003
M	44	3	83116.4	1	99	negative	negative	2011
M	26	1	36620.1	2	94	positive	negative	2011
M	47	3	82662.4	1	79	negative	negative	2009
M	15	3	31334.9	2	18	negative		2001
M	25	3	60904.8	2	29	negative	negative	2003
M	40	3	29388.8	1	43	positive	positive	2003
M	41	3	43245.7	1	25	negative	positive	2001
M	28	1	23355.2	2	23	positive	negative	2001
M	37	1	43351.8	1	114	positive	negative	2013
M	15	3	32739.3	2	19	positive		2001
M	16	3	37272.3	2	46	negative		2005
M	16	4	12200.8	2	100	negative		2011
M	19	4	6859.61	2	5	positive	negative	1999
M	40	3	93833.2	2	79	positive	negative	2009
M	44	3	18451.2	2	86	positive	negative	2009
M	24	1	23058.8	1	81	positive	negative	2009
M	45	3	93797.7	1	16	positive	negative	2001
M	30	3	99243.5	1	32	positive	negative	2003
M	19	4	7481.17	1	49	negative	negative	2005
M	15	1	8240.4	1	57	positive		2005
M	49	4	28419.8	2	78	positive	negative	2009
M	44	3	101529	1	29	positive	negative	2003
M	14	1	4834.48	2	28	positive		2001
M	36	4	26354	2	48	positive	negative	2005
M	39	4	23988.7	2	29	positive	negative	2003
M	22	4	26203.9	2	41	positive	negative	2003
M	44	3	81219.6	2	87	negative	negative	2009
M	14	2	12159.2	2	61	negative		2007
M	26	3	75005.7	1	29	positive	negative	2003
M	23	5	35865.1	2	111	negative	negative	2013
M	17	1	6113.66	2	38	negative		2003
M	29	4	26252.1	2	49	positive	negative	2005
M	24	3	107183	2	66	positive	negative	2007
M	23	3	37701.5	2	82	negative	negative	2009
M	17	1	12197.7	2	85	positive		2009
M	47	3	87154.2	2	44	positive	negative	2005
M	35	4	23548.9	1	100	negative	positive	2011
M	15	3	66321.4	2	63	positive		2007
M	14	1	22908.4	1	111	negative		2013
M	31	4	37833.8	1	8	positive	negative	1999
M	14	1	5988.32	2	42	positive		2003
M	40	3	97483.1	2	46	positive	negative	2005
M	24	1	25402.1	2	68	positive	positive	2007
M	19	1	5954.4	1	11	positive	negative	1999
M	15	3	44618.7	1	33	negative		2003
M	49	3	76688	1	21	negative	negative	2001
M	47	4	24597.5	1	63	positive	negative	2007
M	23	1	22355.1	2	50	positive	negative	2005
M	27	3	104089	1	5	positive	positive	1999
M	25	3	126760	1	91	positive	negative	2011
M	47	1	24700.8	1	118	positive	negative	2013
M	30	3	16683.5	2	116	positive	negative	2013
M	19	4	4649.04	1	42	positive		2003
M	17	3	29039.8	2	23	positive		2001
M	36	3	88414.1	2	105	negative	negative	2013
M	49	3	123462	1	31	positive	positive	2003
M	19	1	13618.1	2	71	positive	negative	2007
M	42	1	20461.3	2	56	positive	negative	2005
M	46	3	118203	1	92	positive	negative	2011
M	18	2	12471.8	2	117	positive	negative	2013
M	26	3	83925.9	2	73	negative	negative	2007
M	36	4	23622.9	1	49	positive	positive	2005
M	45	4	24690.9	2	18	positive	negative	2001
M	18	3	45895.8	2	1	negative	negative	1999
M	45	1	25903.6	2	65	positive	negative	2007
M	16	3	37499	1	38	positive		2003
M	44	4	24218.6	2	51	positive	positive	2005
M	20	1	31684.5	2	39	positive	negative	2003
M	40	1	16805.6	2	22	negative	positive	2001
M	45	1	19639.7	1	55	positive	negative	2005
M	14	3	22681.3	2	21	negative		2001
M	25	4	34450.5	2	78	positive	negative	2009
M	17	3	40839.1	1	46	negative		2005
M	26	3	61921.1	1	21	negative	negative	2001
M	34	3	19041.4	1	113	positive	negative	2013
M	46	2	25345.9	2	82	positive	positive	2009
M	31	4	19517.3	1	90	positive	negative	2011
M	41	2	40495.8	2	43	positive	negative	2003
M	17	4	5496.16	1	24	positive		2001
M	16	1	5211.69	2	54	negative		2005
M	45	1	10223.6	1	6	positive	negative	1999
M	47	3	89660.7	2	62	negative	negative	2007
M	28	1	55256.1	2	111	positive	negative	2013
M	24	3	34629.5	1	94	positive	negative	2011
M	17	3	33187.7	1	29	positive		2003
M	15	5	11936	1	92	negative		2011
M	39	3	73478	1	63	negative	negative	2007
M	33	1	22883.1	1	3	positive	negative	1999
M	19	3	28483.9	1	26	negative	negative	2001
M	15	4	16851.7	1	83	positive		2009
M	20	4	25694.3	1	35	negative	negative	2003
M	16	1	11247.4	1	59	positive		2007
M	14	1	21944.5	1	106	positive		2013
M	49	4	22585.1	2	74	positive	negative	2007
M	28	5	23128.4	2	105	negative	negative	2013
M	14	5	9312.34	1	92	negative		2011
M	14	3	42495.2	2	8	negative		1999
M	34	4	25958.8	2	84	negative	negative	2009
M	20	3	99036.3	2	16	positive	negative	2001
M	45	2	33628.2	2	93	positive	positive	2011
M	18	4	5195.3	1	36	negative	negative	2003
M	14	1	5483.77	2	30	negative		2003
M	33	4	19321.2	1	99	positive	negative	2011
M	22	4	27086.2	2	35	positive	positive	2003
M	41	3	101176	1	110	negative	negative	2013
M	16	1	5731.79	1	34	positive		2003
M	17	2	18503.9	1	20	positive		2001
M	39	3	85525.6	1	50	negative	negative	2005
M	30	1	27784.4	2	54	negative	negative	2005
M	48	3	139774	1	113	positive	negative	2013
M	16	1	5372.67	1	43	negative		2003
M	40	3	27028.4	2	75	positive	positive	2009
M	16	3	46958.5	2	36	negative		2003
M	47	1	15039.8	1	42	positive	positive	2003
M	29	5	14817.7	2	102	positive	positive	2011
M	24	1	37551.5	1	66	negative	negative	2007
M	31	3	16817.8	2	95	positive	negative	2011
M	46	3	94764	1	26	positive	negative	2001
M	19	2	13093.9	1	76	positive	negative	2009
M	19	1	5171.59	1	57	positive	negative	2005
M	15	4	5919.05	1	33	negative		2003
M	25	3	75005.7	1	29	negative	negative	2003
M	18	5	37238.6	2	33	negative	negative	2003
M	14	3	43415.7	1	48	negative		2005
M	17	5	21859.2	1	17	negative		2001
M	26	1	29378.6	2	42	positive	negative	2003
M	17	1	14415.6	1	103	negative		2011
M	36	3	78517.7	1	61	positive	negative	2007
M	38	3	81727.5	1	110	positive	negative	2013
M	30	3	18764.7	1	79	negative	negative	2009
M	32	3	60193	1	78	negative	negative	2009
M	15	4	14267	1	93	negative		2011
M	26	3	75847.2	1	38	negative	negative	2003
M	28	3	44342.5	1	61	positive	negative	2007
M	31	4	28436.7	2	33	negative	positive	2003
M	42	5	11148.9	2	118	positive	negative	2013
M	20	1	5763.39	1	42	positive	negative	2003
M	36	1	27740.9	1	47	positive	negative	2005
M	45	3	98708.5	1	19	positive	negative	2001
M	16	5	39813.4	1	78	positive		2009
M	20	4	25328	1	30	negative	negative	2003
M	43	3	95004.1	2	24	positive	negative	2001
M	19	3	98501.5	1	101	positive	negative	2011
M	28	3	68946.6	1	30	negative	negative	2003
M	33	4	19712.8	1	74	positive	negative	2007
M	41	2	47827.3	2	27	positive	negative	2001
M	16	4	12357.4	2	114	negative		2013
M	36	3	24806.1	2	108	positive	negative	2013
M	40	3	68566.2	1	77	positive	negative	2009
M	19	1	7265.51	2	70	negative	negative	2007
M	45	3	122573	2	11	negative	positive	1999
M	19	3	23134	2	35	positive	negative	2003
M	40	1	20449.8	2	58	positive	negative	2005
M	39	1	20927.6	1	15	positive	negative	2001
M	16	1	4003.68	1	55	positive		2005
M	19	4	5000.38	2	41	negative	negative	2003
M	21	3	103407	2	47	positive	negative	2005
M	49	3	113909	2	59	positive	negative	2007
M	22	1	19901.4	1	10	negative	negative	1999
M	40	3	16822.5	1	80	positive	negative	2009
M	21	5	75820.9	1	29	positive	negative	2003
M	24	3	85240.6	2	34	negative	negative	2003
M	36	2	32902.4	2	78	positive	negative	2009
M	48	3	87154.2	2	44	positive	negative	2005
M	26	1	23962.2	1	53	positive	negative	2005
M	21	3	146293	2	101	negative	negative	2011
M	37	1	23546.6	1	12	positive	negative	1999
M	24	1	39111.4	2	19	negative	negative	2001
M	15	4	7074.58	1	16	negative		2001
M	18	1	3161.96	1	3	negative	negative	1999
M	42	3	94295.2	1	53	negative	negative	2005
M	42	4	29124.9	1	32	positive	negative	2003
M	48	1	18407.6	1	65	positive		2007
M	43	3	104792	1	46	negative	negative	2005
M	41	3	77775.5	2	79	negative	negative	2009
M	48	3	103289	2	113	negative	negative	2013
M	19	1	4776.49	1	39	negative	negative	2003
M	18	3	19597.2	2	104	negative	negative	2013
M	17	2	36651.5	1	31	positive		2003
M	18	3	50557.3	2	105	negative	negative	2013
M	29	2	40883.2	2	99	positive	negative	2011
M	34	5	18239.1	2	82	positive	positive	2009
M	45	4	16345.4	2	26	positive	positive	2001
M	21	3	99042.2	2	2	positive	negative	1999
M	35	5	13793.6	1	102	negative	negative	2011
M	24	3	92964.5	1	54	negative	negative	2005
M	44	3	112388	1	98	positive	positive	2011
M	17	1	3999.67	1	39	negative		2003
M	23	1	27995.9	2	53	positive	negative	2005
M	44	3	73749.7	1	114	negative	negative	2013
M	16	4	5379.04	2	31	positive		2003
M	15	4	14242.3	1	100	negative		2011
M	18	3	39033.6	2	3	negative	negative	1999
M	34	4	24787.8	1	52	positive	positive	2005
M	15	2	13084.9	2	77	negative		2009
M	34	3	61914.9	2	52	negative	negative	2005
M	17	4	11083.8	1	114	positive		2013
M	26	4	24814.5	1	45	positive	negative	2005
M	15	1	5467.77	2	17	positive		2001
M	21	3	83062.8	2	20	negative	negative	2001
M	32	3	60503.7	2	1	negative	negative	1999
M	26	3	83872.5	1	109	positive	negative	2013
M	28	3	89210.3	2	20	negative	negative	2001
M	35	4	14808.9	2	99	positive	negative	2011
M	15	1	1935.35	2	6	negative		1999
M	18	3	29661.1	1	26	positive	negative	2001
M	19	4	4802.51	1	35	positive	negative	2003
M	24	4	20032.4	2	84	positive	negative	2009
M	18	1	8705.48	1	62	positive	negative	2007
M	39	3	110446	2	101	positive	negative	2011
M	22	3	97606.2	2	67	negative	negative	2007
M	31	4	23600.8	1	42	negative	negative	2003
M	43	3	98053.4	2	12	negative	negative	1999
M	28	4	27548	1	53	positive	negative	2005
M	22	1	24323.1	1	64	positive	negative	2007
M	21	3	91797.4	1	48	positive	negative	2005
M	18	1	19917.7	1	90	negative	negative	2011
M	34	3	89169.2	2	8	negative	positive	1999
M	18	3	60338.7	1	60	negative	negative	2007
M	26	5	11105.6	2	92	negative	negative	2011
M	19	1	4327.71	2	57	positive	negative	2005
M	30	3	90507.7	1	36	negative	negative	2003
M	15	2	33352.4	2	27	positive		2001
M	16	4	15017.9	1	64	negative		2007
M	17	1	4055.54	1	55	negative		2005
M	21	4	24560.2	1	64	positive	negative	2007
M	44	4	24182.7	2	108	positive	negative	2013
M	16	4	15985.5	1	61	positive		2007
M	38	3	85240.8	1	50	positive	negative	2005
M	35	5	69747.1	1	48	positive	negative	2005
M	22	3	94520.5	1	105	negative	negative	2013
M	37	3	110355	2	19	negative	negative	2001
M	16	4	7481.17	1	49	negative		2005
M	15	3	23836	2	23	negative		2001
M	14	4	14743.1	1	82	positive		2009
M	19	1	23146.5	1	94	positive	negative	2011
M	29	3	136670	1	101	positive	negative	2011
M	44	4	26723.1	1	36	positive	positive	2003
M	22	2	71492.6	2	25	positive	negative	2001
M	25	2	28528.6	1	77	positive	negative	2009
M	17	2	11817.7	2	73	negative		2007
M	49	3	107077	2	47	positive	negative	2005
M	20	1	22990.7	1	22	positive	negative	2001
M	44	1	19043.2	2	27	positive	negative	2001
M	17	1	2570.95	1	12	negative		1999
M	19	4	13972.8	1	73	negative	negative	2007
M	40	3	154475	2	91	positive	negative	2011
M	18	1	3416.93	2	17	positive	negative	2001
M	18	3	80419.1	2	63	positive	negative	2007
M	30	2	41993.2	2	105	positive	negative	2013
M	43	4	20450.6	1	84	positive	positive	2009
M	30	1	24364.1	1	46	positive	negative	2005
M	28	3	73732.6	2	35	negative	negative	2003
M	36	3	15307.3	2	76	positive	negative	2009
M	15	4	6498.07	1	36	positive		2003
M	45	4	26117.5	2	33	positive	negative	2003
M	34	2	27243.6	2	62	positive	negative	2007
M	21	3	86943.7	2	44	positive	negative	2005
M	30	3	90928.1	2	8	positive	negative	1999
M	17	4	5949.21	2	7	positive		1999
M	17	4	7163.34	1	49	positive		2005
M	17	4	8141.57	2	11	positive		1999
M	34	5	11949.6	3	91	negative	negative	2011
M	17	5	6841.67	1	91	positive		2011
M	34	4	20701.4	2	68	negative	negative	2007
M	42	1	9304.98	1	12	positive	positive	1999
M	19	3	34803.8	2	36	negative	negative	2003
M	37	4	19616.9	2	74	negative	positive	2007
M	17	1	12683.1	2	72	negative		2007
M	16	1	4171.73	1	40	positive		2003
M	15	3	31820.6	2	23	negative		2001
M	29	3	91578.7	2	19	negative	negative	2001
M	19	1	10541.3	2	64	positive	negative	2007
M	47	3	31863.3	1	14	positive	positive	2001
M	35	3	16475.4	1	101	negative	negative	2011
M	33	3	27227.5	2	115	positive	negative	2013
M	27	1	31727.2	1	72	negative	negative	2007
M	15	4	19542.9	2	66	negative		2007
M	15	4	9810.9	1	2	positive		1999
M	36	1	42341.9	2	102	negative	negative	2011
M	44	1	16468.1	2	58	positive	negative	2005
M	18	4	3861.25	1	20	positive	negative	2001
M	39	3	72175.3	2	44	negative	negative	2005
M	25	1	19235	2	25	positive	negative	2001
M	35	4	24787.8	1	52	negative	positive	2005
M	16	4	12116.2	2	95	negative		2011
M	16	1	4437.93	1	43	positive		2003
M	22	1	39812.4	2	102	positive	negative	2011
M	14	1	12220.5	2	87	positive		2009
M	23	4	29582.9	2	37	positive	negative	2003
M	26	5	19139.6	2	117	negative	negative	2013
M	25	3	30445.5	2	76	positive	negative	2009
M	39	3	89719.8	2	30	negative	negative	2003
M	47	3	105554	1	61	positive	negative	2007
M	30	3	71019.9	2	107	negative	negative	2013
M	24	4	29295.3	2	15	positive	negative	2001
M	42	3	36842	1	69	positive	positive	2007
M	17	4	5787.96	1	44	positive		2005
M	15	3	31089.8	2	104	negative		2013
M	46	3	81245.9	1	22	negative	negative	2001
M	17	4	16037.3	1	108	positive		2013
M	15	3	46178.4	1	49	negative		2005
M	45	3	72486.8	1	85	positive	negative	2009
M	33	2	26550.7	1	118	positive	negative	2013
M	14	4	5365.27	1	33	positive		2003
M	45	4	24702.7	1	35	positive	negative	2003
M	32	4	23078.6	1	116	negative	negative	2013
M	30	3	114480	2	11	positive	negative	1999
M	20	1	25576.6	2	86	positive	negative	2009
M	45	3	108741	2	5	positive	negative	1999
M	41	4	26783.6	2	39	positive	negative	2003
M	36	3	41322.1	1	54	positive	negative	2005
M	40	4	23879.5	1	83	positive	negative	2009
M	16	2	16874	2	90	negative		2011
M	19	3	42495	1	50	negative	negative	2005
M	36	4	25007.3	1	55	positive	positive	2005
M	42	4	22636.8	1	74	positive	positive	2007
M	23	3	83962.5	2	5	positive	negative	1999
M	40	1	15695.8	1	58	positive	negative	2005
M	27	1	27726.4	2	85	negative	positive	2009
M	14	4	5478.22	1	41	negative		2003
M	24	3	113852	1	8	negative	negative	1999
M	36	3	56053.3	2	21	negative	negative	2001
M	45	1	30429.9	2	65	positive	negative	2007
M	19	3	20954.4	2	43	negative	negative	2003
M	22	3	31359.4	1	82	positive	negative	2009
M	39	2	47504.8	1	36	positive	negative	2003
M	16	4	6644.38	1	52	positive		2005
M	43	3	35295.8	2	50	negative	negative	2005
M	42	4	14401.1	2	9	positive	positive	1999
M	36	5	30759.8	2	111	negative	negative	2013
M	23	4	25532.9	1	78	negative	negative	2009
M	19	3	20954.4	2	43	positive	negative	2003
M	43	4	21676.1	1	42	positive	positive	2003
M	15	4	6406.1	1	14	negative		2001
M	20	4	17743.7	2	95	negative	negative	2011
M	26	2	36658.9	2	65	negative	negative	2007
M	41	4	19987.6	1	28	positive	negative	2001
M	19	3	30339.3	1	42	negative	negative	2003
M	19	1	3299.36	1	17	positive	negative	2001
M	44	1	23417.5	2	110	positive	negative	2013
M	17	5	7101.4	1	7	negative		1999
M	16	1	4482.14	2	43	negative		2003
M	16	1	4327.71	2	57	positive		2005
M	37	3	131763	1	2	positive	negative	1999
M	16	4	5087.65	1	35	negative		2003
M	37	1	21965.4	2	23	positive	negative	2001
M	40	4	20734	2	92	positive	negative	2011
M	30	3	75048.9	1	22	positive	negative	2001
M	15	5	31661.7	2	106	positive		2013
M	20	4	31399.5	2	18	negative	negative	2001
M	14	1	11885.1	1	65	positive		2007
M	34	3	108422	1	1	negative	negative	1999
M	18	3	32108.4	1	38	negative	negative	2003
M	18	3	24396.9	1	29	negative	negative	2003
M	25	1	32812.4	1	87	negative	negative	2009
M	31	2	39049.1	2	98	positive	negative	2011
M	43	3	92556.9	2	77	positive	negative	2009
M	30	4	46605.1	1	42	positive	positive	2003
M	16	4	6429.44	1	48	positive		2005
M	46	5	94453.9	2	116	positive	negative	2013
M	48	4	60336.5	2	45	negative	negative	2005
M	18	3	41019.3	1	32	negative	negative	2003
M	17	4	6017.88	2	34	positive		2003
M	49	5	19922.4	2	94	negative	negative	2011
M	14	3	37705.2	1	61	negative		2007
M	38	3	39090.6	2	50	positive	negative	2005
M	19	1	2032.12	2	6	positive	negative	1999
M	32	3	122063	1	5	negative	negative	1999
M	16	3	30592.9	2	20	negative		2001
M	38	3	70628.2	1	77	negative	negative	2009
M	32	3	19333.4	1	98	negative	negative	2011
M	44	3	122573	2	11	positive	negative	1999
M	14	3	67234.9	2	76	negative		2009
M	48	3	90762.4	2	50	positive	positive	2005
M	33	3	113511	1	31	negative	negative	2003
M	43	4	26784	2	96	negative	negative	2011
M	27	3	86140.6	1	45	negative	negative	2005
M	40	3	88901	1	45	positive	negative	2005
M	19	5	22638.2	2	17	positive	negative	2001
M	49	3	94088.4	1	18	negative	negative	2001
M	29	3	80529	2	37	positive	negative	2003
M	36	1	24364.1	1	48	positive	positive	2005
M	41	3	85146.1	2	30	positive	negative	2003
M	23	4	31761.3	2	67	negative	negative	2007
M	18	1	2113.68	2	13	negative	negative	1999
M	25	1	22633.6	2	88	positive	negative	2009
M	34	3	46059.5	2	39	positive	negative	2003
M	15	4	10010.3	2	118	negative		2013
M	19	5	42192.1	2	2	negative	negative	1999
M	32	3	77480.8	2	54	negative	negative	2005
M	37	5	61708.8	2	49	negative	negative	2005
M	20	5	92886.6	1	86	negative	negative	2009
M	24	3	95199.5	2	56	negative	negative	2005
M	17	4	8053.97	2	38	negative		2003
M	17	1	6456.97	2	27	positive		2001
M	17	1	12169.6	1	85	negative		2009
M	36	3	79393.7	2	107	positive	negative	2013
M	16	4	6233.33	2	20	negative		2001
M	19	3	33125.2	1	56	negative	negative	2005
M	32	3	78517.7	1	61	positive	negative	2007
M	20	1	33188.3	2	19	positive	negative	2001
M	37	3	69408.7	1	21	negative	negative	2001
M	14	3	89715.9	2	109	negative		2013
M	19	1	29549.1	2	109	negative	negative	2013
M	29	4	27779.8	1	15	negative	negative	2001
M	45	2	23760.1	2	77	positive	negative	2009
M	16	4	13756.1	1	96	negative		2011
M	17	1	3556.88	2	40	negative		2003
M	16	3	36702.6	1	45	negative		2005
M	30	1	34939.6	1	43	negative	negative	2003
M	19	1	11344.4	1	88	positive	negative	2009
M	41	1	17662.4	1	48	positive	positive	2005
M	25	3	68946.2	2	117	negative	negative	2013
M	29	3	45952.5	2	31	negative	negative	2003
M	36	4	33287	2	83	negative	positive	2009
M	21	3	60805.4	1	17	negative	negative	2001
M	31	4	29096	1	36	positive	negative	2003
M	48	4	22550.1	2	100	positive	positive	2011
M	19	3	20767.3	1	83	negative	negative	2009
M	36	3	62891.1	2	86	negative	negative	2009
M	19	3	35852	2	42	negative	negative	2003
M	18	4	7585.48	1	9	positive	negative	1999
M	20	4	23363.8	1	74	positive	negative	2007
M	18	5	20876.6	2	44	negative	negative	2005
M	33	5	59081.3	2	3	positive	positive	1999
M	45	3	66380	1	80	positive	negative	2009
M	21	4	30178.7	2	80	negative	negative	2009
M	31	3	80729.1	2	46	positive	negative	2005
M	18	4	5711.34	1	26	negative	negative	2001
M	19	4	5789.59	1	36	positive	negative	2003
M	14	4	4517.45	2	45	negative		2005
M	41	3	28129.6	1	101	negative	negative	2011
M	23	5	19078	2	118	positive	negative	2013
M	39	3	66969.1	2	68	negative	negative	2007
M	36	1	26006.1	2	74	positive	negative	2007
M	34	2	40380.3	2	50	positive	negative	2005
M	27	2	74533.9	2	35	negative	negative	2003
M	31	3	81138.4	1	83	negative	negative	2009
M	40	3	108619	1	56	positive	negative	2005
M	42	3	112247	1	49	positive	negative	2005
M	14	1	2144.18	2	2	positive		1999
M	18	3	33978.2	2	27	negative	negative	2001
M	16	1	4914.88	2	49	negative		2005
M	18	4	5126.35	1	14	negative	negative	2001
M	45	5	11815.3	2	95	negative	negative	2011
M	16	3	48796.6	1	116	negative		2013
M	48	3	24166.3	2	115	negative	positive	2013
M	18	1	3529.03	1	42	positive	negative	2003
M	34	3	38288.9	2	47	negative	negative	2005
M	28	1	16291.5	2	56	positive	negative	2005
M	17	4	5039.52	2	41	negative		2003
M	43	3	39286.4	1	46	negative	negative	2005
M	28	3	72883.2	1	29	negative	negative	2003
M	49	3	91782.2	2	50	positive	negative	2005
M	14	5	11293.7	2	110	negative		2013
M	20	4	20680.6	1	20	positive	negative	2001
M	16	3	24399.9	2	105	negative		2013
M	24	4	14555.8	3	90	positive	negative	2011
M	34	4	30431.3	1	56	negative	negative	2005
M	36	1	34679.1	2	55	positive	negative	2005
M	16	1	8287.84	2	22	positive		2001
M	21	1	29378.6	2	42	positive	negative	2003
M	42	3	27580.5	2	75	positive	negative	2009
M	47	3	34973.4	1	95	positive	negative	2011
M	29	3	86553.3	2	1	positive	negative	1999
M	35	3	114941	2	94	negative	negative	2011
M	19	4	7511.21	1	53	negative	negative	2005
M	29	3	103407	2	47	negative	negative	2005
M	28	3	84646.8	2	12	negative	negative	1999
M	45	4	24218.6	2	51	negative	negative	2005
M	16	4	5870.91	1	45	positive		2005
M	14	4	7012.52	2	37	negative		2003
M	39	1	27715.3	1	65	positive	positive	2007
M	38	5	81364.3	1	33	negative	negative	2003
M	16	1	3284.55	2	43	negative		2003
M	15	2	14050.1	1	114	positive		2013
M	45	3	35784.8	1	16	positive	negative	2001
M	17	3	12458	1	80	positive		2009
M	34	2	21317.8	1	82	positive	negative	2009
M	31	4	30075.9	1	37	positive	negative	2003
M	18	2	82596.6	1	1	negative	negative	1999
M	21	1	44211.8	1	94	positive	negative	2011
M	17	1	4543.72	2	49	positive		2005
M	25	3	62885.5	3	1	negative	positive	1999
M	22	3	29193.7	1	79	negative	negative	2009
M	44	4	17277.7	2	45	positive	negative	2005
M	29	4	30007.6	1	68	positive	negative	2007
M	17	3	38417.7	2	46	positive		2005
M	34	3	121489	1	11	positive	negative	1999
M	14	3	37755.1	2	22	positive		2001
M	28	3	100987	2	79	negative	negative	2009
M	30	3	46635.2	2	47	positive	negative	2005
M	26	1	22108.8	2	57	positive	negative	2005
M	46	5	14347.4	2	92	positive	negative	2011
M	19	1	3051.86	2	10	negative	negative	1999
M	40	4	27274	1	37	negative	negative	2003
M	35	3	86107.4	2	35	positive	negative	2003
M	25	2	27166.5	1	83	negative	negative	2009
M	30	3	24550	2	107	positive	negative	2013
M	20	5	22584	2	105	positive	negative	2013
M	15	3	44947.1	1	32	positive		2003
M	14	3	46564.2	1	50	negative		2005
M	48	3	67726.2	1	116	positive	negative	2013
M	23	3	80318.8	2	62	negative	negative	2007
M	15	3	51455.1	2	36	negative		2003
M	17	4	7237.64	2	5	positive		1999
M	29	1	26537.2	1	49	positive	negative	2005
M	19	4	5912.87	2	56	negative	negative	2005
M	38	3	83300.7	3	1	positive	negative	1999
M	47	3	97521.4	2	8	positive	negative	1999
M	32	3	113613	2	36	positive	positive	2003
M	38	4	23162.3	2	26	negative	positive	2001
M	41	1	13573	1	6	positive	negative	1999
M	17	3	35308.2	2	48	negative		2005
M	49	1	21851.2	1	34	positive	negative	2003
M	45	2	39595.4	2	111	positive	negative	2013
M	24	2	58096.5	2	9	negative		1999
M	48	3	104792	1	46	negative	negative	2005
M	33	3	111169	2	101	negative	positive	2011
M	32	2	41783.7	2	114	positive	negative	2013
M	36	4	6252.89	1	42	positive	negative	2003
M	18	1	4983.42	1	54	positive	negative	2005
M	31	4	23622.9	2	51	positive	negative	2005
M	35	4	26556.3	1	35	positive	negative	2003
M	17	1	5467.77	2	17	negative		2001
M	41	5	21657.3	2	114	positive	negative	2013
M	22	5	33273	2	43	negative	negative	2003
M	14	3	43620.2	2	37	negative		2003
M	22	4	24504	1	64	negative	negative	2007
M	34	1	40773.6	1	71	positive	negative	2007
M	31	1	34679.1	2	55	positive	negative	2005
M	14	4	8377.4	1	53	negative		2005
M	16	5	10607.7	1	117	negative		2013
M	14	4	5053.47	1	18	negative		2001
M	19	4	6521.59	2	36	negative	positive	2003
M	40	3	102931	1	50	positive	negative	2005
M	16	3	112716	2	101	positive		2011
M	21	1	56451.3	1	109	negative	negative	2013
M	29	1	34071.5	1	71	positive	negative	2007
M	47	4	20031.5	2	56	positive	negative	2005
M	34	4	31479.1	2	24	positive	negative	2001
M	39	1	23420.5	1	22	positive	negative	2001
M	16	3	19234.1	2	75	positive		2009
M	49	4	24597.7	2	87	positive	negative	2009
M	39	3	129835	1	97	negative	negative	2011
M	15	1	5888.4	1	15	negative		2001
M	19	4	7026.29	2	54	positive	negative	2005
M	39	3	114466	2	91	positive	negative	2011
M	18	4	6100.03	2	37	negative	negative	2003
M	24	1	15870.1	1	28	positive	negative	2001
M	17	2	11029.7	1	84	negative		2009
M	18	1	12447.1	1	118	positive	negative	2013
M	36	1	32004.1	1	39	positive	negative	2003
M	21	3	88636.2	2	50	negative	negative	2005
M	30	1	22052.7	1	15	negative	negative	2001
M	49	1	11302.2	1	5	positive	positive	1999
M	39	1	36385.4	2	55	positive	negative	2005
M	37	5	20581.3	2	104	negative	negative	2013
M	17	3	38668.4	1	37	negative		2003
M	44	3	112118	2	34	positive	negative	2003
M	19	4	5835.07	2	52	positive	negative	2005
M	48	3	103627	1	46	positive	negative	2005
M	39	3	58393.3	1	31	positive	negative	2003
M	19	4	5358.02	2	56	negative	negative	2005
M	46	1	19546.1	2	57	positive	negative	2005
M	23	4	26617.1	1	35	positive	negative	2003
M	14	3	29678	1	19	negative		2001
M	15	1	3228.8	1	58	negative		2005
M	36	3	99243.5	1	32	negative	negative	2003
M	43	4	20727.9	1	7	positive	negative	1999
M	21	3	72197.6	2	33	negative	negative	2003
M	14	4	6449.99	1	37	negative		2003
M	37	4	39033.5	2	10	positive	negative	1999
M	41	3	125594	2	32	positive	negative	2003
M	43	1	12258.1	2	10	positive	positive	1999
M	40	3	84551.4	2	76	negative	negative	2009
M	17	3	28596.5	2	18	negative		2001
M	21	3	115770	1	57	negative	negative	2005
M	43	1	14384.2	2	70	negative	negative	2007
M	27	1	19554	2	69	positive	negative	2007
M	17	1	2721.61	2	3	negative		1999
M	45	4	21676.1	1	42	positive	negative	2003
M	33	3	85240.8	1	50	positive	negative	2005
M	46	2	37157.7	1	35	positive	negative	2003
M	45	1	31366.5	1	100	negative	negative	2011
M	43	4	20777	2	25	positive	positive	2001
M	14	2	16786.3	2	90	positive		2011
M	44	3	88475.3	1	52	positive	positive	2005
M	43	3	82441.9	2	29	positive	negative	2003
M	15	3	17264.5	1	99	negative		2011
M	15	3	44860.8	2	47	negative		2005
M	34	5	14121.7	1	93	positive	negative	2011
M	27	1	16166.8	1	28	positive	negative	2001
M	25	4	19626.6	2	56	negative	negative	2005
M	18	2	9101.19	1	62	negative	negative	2007
M	48	4	17277.7	2	45	positive	positive	2005
M	38	3	58272	1	57	positive	negative	2005
M	16	4	6374.31	1	8	negative		1999
M	45	3	94726.5	1	39	negative	negative	2003
M	18	1	5299.9	1	47	positive	negative	2005
M	15	3	54001.3	2	113	negative		2013
M	48	4	24153.5	1	96	positive	positive	2011
M	16	3	80913.8	1	115	negative		2013
M	16	4	7004.21	2	5	positive		1999
M	18	1	2372.74	2	12	negative	negative	1999
M	14	1	2674.59	1	6	negative		1999
M	18	4	14743.1	1	82	positive	negative	2009
M	46	3	95295.6	1	8	negative	negative	1999
M	22	5	64791	1	50	negative	negative	2005
M	17	2	13722.6	2	82	negative		2009
M	41	4	15161.6	2	26	positive	positive	2001
M	46	1	13709.1	1	3	positive	positive	1999
M	40	3	104230	1	1	negative	negative	1999
M	42	4	24702.7	1	35	positive	positive	2003
M	37	4	21035.2	1	20	positive	positive	2001
M	27	3	44413.5	1	98	negative	negative	2011
M	16	1	19477.7	2	100	negative		2011
M	48	3	20406.9	1	86	negative	negative	2009
M	31	1	5804.04	1	42	positive	negative	2003
M	27	1	25151.3	1	50	negative	negative	2005
M	22	5	27358.9	2	116	negative	negative	2013
M	35	3	82442.8	1	33	positive	negative	2003
M	17	4	8611.18	1	9	negative		1999
M	35	3	80729.1	2	46	positive	negative	2005
M	19	4	4428.96	1	51	positive	negative	2005
M	44	4	21750.6	2	7	positive	negative	1999
M	36	3	83369.5	1	45	negative	negative	2005
M	14	1	5119.62	1	28	positive		2001
M	45	4	18463.1	2	7	positive	positive	1999
M	21	3	75664.3	1	36	negative	negative	2003
M	38	3	88190.4	2	75	negative	negative	2009
M	19	4	15457.3	2	84	positive	negative	2009
M	22	2	43481.8	2	113	negative	negative	2013
M	32	3	74232.8	2	49	positive	positive	2005
M	15	2	30161.5	2	7	positive		1999
M	31	3	16687.7	1	115	negative	negative	2013
M	44	4	21676.1	1	42	positive	negative	2003
M	22	3	85618.7	2	5	negative	negative	1999
M	41	4	25584.4	2	44	positive	negative	2005
M	14	3	33755.4	1	114	negative		2013
M	36	5	39700.7	2	107	negative	negative	2013
M	20	4	24790.2	1	84	negative	negative	2009
M	19	3	30234.8	1	19	positive	negative	2001
M	23	2	38745.9	1	108	negative	negative	2013
M	44	1	17662.4	1	48	positive	negative	2005
M	22	3	92598.5	2	105	negative	negative	2013
M	37	3	73242	2	18	positive	negative	2001
M	16	4	5013.34	1	33	negative		2003
M	47	3	21427.7	1	77	positive	negative	2009
M	38	3	67850.7	2	85	negative	negative	2009
M	15	2	18699.5	2	93	negative		2011
M	15	2	24786.5	2	41	negative		2003
M	43	1	37319.1	1	109	positive	negative	2013
M	37	3	103391	2	6	positive	negative	1999
M	15	3	44947.1	1	32	negative		2003
M	29	3	26757.7	1	80	negative	negative	2009
M	26	1	25289.5	2	64	negative	negative	2007
M	30	1	22510.5	1	65	positive	negative	2007
M	19	1	3973.83	2	15	negative	positive	2001
M	14	3	55918	2	73	negative		2007
M	19	3	40909.2	1	94	positive	negative	2011
M	17	4	5601.64	2	33	positive		2003
M	40	2	22627.5	1	104	positive	negative	2013
M	18	3	63585.9	2	107	positive	negative	2013
M	47	5	84036.6	2	51	negative	negative	2005
M	18	1	19830.7	2	65	positive	negative	2007
M	38	1	34020.3	1	83	positive	negative	2009
M	17	3	35437.9	1	39	negative		2003
M	48	3	100093	1	83	negative	positive	2009
M	19	5	58816.6	1	108	positive	negative	2013
M	14	1	10658.3	1	85	negative		2009
M	35	1	34891.2	2	48	positive	negative	2005
M	32	3	19326.3	2	107	positive	positive	2013
M	34	1	34695.5	1	97	positive	negative	2011
M	18	4	4336.13	2	45	negative	negative	2005
M	33	3	107250	1	5	positive	positive	1999
M	15	3	64509.5	2	81	negative		2009
M	15	1	10379.9	2	88	positive		2009
M	40	2	17559	1	73	negative	negative	2007
M	20	3	122224	2	75	negative	negative	2009
M	22	3	85449.5	2	50	positive	negative	2005
M	15	3	38025.7	2	50	negative		2005
M	15	2	12767.2	2	61	negative		2007
M	29	4	29923.4	2	25	positive	negative	2001
M	21	1	29194.9	2	55	positive	positive	2005
M	16	4	16532.6	1	92	negative		2011
M	28	1	25402.1	2	68	positive	negative	2007
M	19	1	2528.54	1	6	positive	negative	1999
M	16	4	5628.92	2	35	negative		2003
M	14	3	77548.2	1	101	positive		2011
M	16	3	22813.8	1	48	negative		2005
M	15	1	3762.83	1	10	positive		1999
M	39	3	60282.1	2	68	negative	negative	2007
M	26	3	108705	2	107	negative	negative	2013
M	18	4	8060.21	1	50	negative	negative	2005
M	47	3	30183.2	2	108	positive	negative	2013
M	41	1	16272.5	2	40	positive	negative	2003
M	36	3	85817.4	1	46	positive	negative	2005
M	18	4	5770.1	1	44	negative	negative	2005
M	21	5	14783.6	1	92	negative	negative	2011
M	17	3	26499.2	1	16	negative		2001
M	18	1	3610.9	1	25	positive	negative	2001
M	17	1	2368.21	2	6	positive		1999
M	48	4	25413	1	52	negative	positive	2005
M	24	1	18278.1	1	25		negative	2001
M	32	3	56627.8	2	21	negative	negative	2001
M	15	3	73471.3	1	69	negative		2007
M	43	3	23723.4	2	80	positive	negative	2009
M	26	4	23218.8	1	112	negative	positive	2013
M	16	4	4649.04	1	42	negative		2003
M	43	1	10031	1	25	positive	negative	2001
M	15	3	29410.1	2	24	negative		2001
M	18	3	56695.7	1	79	negative	negative	2009
M	44	3	127057	1	31	negative	negative	2003
M	14	3	34091	2	32	positive		2003
M	35	1	16131.9	2	8	positive	positive	1999
M	45	3	132046	1	105	negative	negative	2013
M	36	4	28895.6	1	100	negative	positive	2011
M	30	4	37281.8	2	8	positive	negative	1999
M	15	4	5237.48	2	56	positive		2005
M	27	1	63721.1	2	102	positive	negative	2011
M	30	3	70119.7	2	14	positive	negative	2001
M	45	4	28338.3	2	115	positive	negative	2013
M	33	4	23589.1	1	100	negative	negative	2011
M	16	4	17116.4	2	85	negative		2009
M	17	4	6436.7	2	51	negative		2005
M	14	4	6155.76	1	39	positive		2003
M	23	3	95199.5	2	46	negative	negative	2005
M	48	1	17396.2	1	88	negative	negative	2009
M	27	5	67060	1	22	negative	negative	2001
M	41	1	23738.9	2	110	positive	negative	2013
M	15	4	10821.7	2	92	negative		2011
M	17	1	4298.84	1	40	positive		2003
M	34	3	40930.4	2	46	negative	negative	2005
M	30	3	86974.7	1	110	positive	negative	2013
M	17	4	8086.43	2	11	negative		1999
M	32	3	21223.8	2	116	positive	negative	2013
M	37	5	60025.5	1	79	positive	negative	2009
M	32	4	25958.8	2	84	negative	negative	2009
M	47	3	93752.3	2	48	positive	positive	2005
M	49	1	17164.5	2	42	positive	negative	2003
M	34	1	25625.9	1	2	positive	negative	1999
M	17	4	4649.04	1	42	negative		2003
M	17	2	13045.7	2	77	negative		2009
M	46	3	74618	1	51	positive	negative	2005
M	39	3	91339.2	1	37	negative	positive	2003
M	23	5	27862.4	2	84	negative	negative	2009
M	35	4	51828.3	1	2	negative	positive	1999
M	42	4	33724.8	1	49	positive	negative	2005
M	26	4	25913.4	2	44	positive	negative	2005
M	42	2	84767.3	1	15	positive	negative	2001
M	14	1	2990.87	2	25	positive		2001
M	19	4	5636.26	2	31	negative	negative	2003
M	21	4	17478.9	2	95	negative	negative	2011
M	14	3	63854.3	1	67	negative		2007
M	18	3	78938.7	2	66	negative	negative	2007
M	38	1	22480	1	10	positive	negative	1999
M	18	3	29732.5	1	26	negative	negative	2001
M	26	2	69491	2	41	negative	negative	2003
M	14	4	5921.15	1	30	negative		2003
M	19	2	25382.1	1	22	negative	negative	2001
M	45	4	17378.2	1	21	negative	positive	2001
M	15	1	6163.6	2	57	positive		2005
M	19	1	3258.07	2	56	negative	negative	2005
M	36	3	47565.1	2	110	negative	negative	2013
M	39	4	26896.2	1	35	positive	negative	2003
M	45	3	87066.6	2	8	positive	negative	1999
M	19	3	17943	1	79	negative	negative	2009
M	35	3	88673.9	2	47	negative	negative	2005
M	17	1	6441.58	2	50	negative		2005
M	35	4	26446	2	111	positive	negative	2013
M	15	4	5351.4	2	41	negative		2003
M	35	3	94129.4	2	53	positive	negative	2005
M	37	3	87962.2	1	26	positive	negative	2001
M	45	3	116263	1	9	negative	negative	1999
M	16	3	32205	1	101	negative		2011
M	45	3	92531.2	2	76	positive	negative	2009
M	44	1	12336.6	2	66	positive	negative	2007
M	14	4	6914.38	1	16	positive		2001
M	31	1	40573.2	1	114	positive	negative	2013
M	28	4	35757.6	2	116	positive	positive	2013
M	26	1	19571.3	2	51	positive	negative	2005
M	44	1	36550.3	1	109	positive	negative	2013
M	48	3	96222.4	2	67	negative	positive	2007
M	17	4	6908.8	2	36	positive		2003
M	14	3	44749.8	1	46	positive		2005
M	31	2	56601.1	2	28	negative	negative	2001
M	17	4	17372.3	1	82	negative		2009
M	14	3	37354.7	2	37	negative		2003
M	42	4	26040.9	2	35	positive	positive	2003
M	37	3	95187	2	53	positive	negative	2005
M	14	1	13875.8	1	116	negative		2013
M	44	2	46193.2	2	91	positive	negative	2011
M	34	1	40784.2	2	98	positive	negative	2011
M	22	3	72976.5	1	44	negative	negative	2005
M	18	3	44497	1	6	positive	negative	1999
M	36	3	40900.4	2	18	positive	positive	2001
M	14	2	31335	2	41	negative		2003
M	14	1	8066.99	2	53	negative		2005
M	32	1	40210	1	34	negative	negative	2003
M	39	5	19196.8	1	73	positive	negative	2007
M	29	3	85413.4	2	5	negative	negative	1999
M	26	3	35959.9	2	40	negative	negative	2003
M	15	4	5784.67	2	31	negative		2003
M	23	1	29947.7	1	39	positive	negative	2003
M	21	3	62347.3	1	105	negative	negative	2013
M	27	2	45099	1	110	positive	negative	2013
M	33	3	56053.3	2	21	positive	negative	2001
M	44	3	99152.8	2	64	negative	negative	2007
M	19	4	6905.15	1	52	positive	negative	2005
M	20	1	27122.7	1	86	negative	negative	2009
M	27	1	26900.7	2	66	positive	negative	2007
M	33	3	73107.1	1	5	positive	negative	1999
M	47	3	52446.7	2	5	positive	positive	1999
M	44	4	21205.8	2	4	positive	negative	1999
M	48	2	16682.2	1	62	positive	positive	2007
M	46	1	16943.1	2	19	negative	negative	2001
M	35	3	77222.8	2	54	positive	negative	2005
M	24	4	38554	2	12	positive	positive	1999
M	39	3	21868	1	113	positive	negative	2013
M	42	4	26787.7	1	38	negative	positive	2003
M	43	2	14401.1	2	9	positive	negative	1999
M	33	3	63218.7	1	14	positive	negative	2001
M	16	5	16795.3	1	105	negative		2013
M	19	1	2766.71	1	3	negative	negative	1999
M	19	1	21806.7	2	94	negative	negative	2011
M	17	3	30763.6	2	52	negative		2005
M	42	1	16748.2	1	70	positive	negative	2007
M	19	3	31454.8	1	2	negative	negative	1999
M	14	1	17505.6	1	75	positive		2009
M	17	3	37499	1	38	negative		2003
M	32	2	25986.4	2	45	positive	negative	2005
M	37	4	28934.2	1	50	positive	negative	2005
M	15	4	6098.44	2	33	positive		2003
M	28	4	5973.47	1	42	positive	negative	2003
M	18	4	5300.42	1	27	negative	negative	2001
M	25	3	85112.5	2	44	negative	negative	2005
M	18	1	10805.5	2	118	negative	negative	2013
M	16	1	3020.11	1	12	positive		1999
M	14	1	17505.6	1	75	negative		2009
M	33	3	37536.5	2	44	positive	negative	2005
M	15	2	21768.7	1	91	positive		2011
M	16	3	25437.1	2	116	negative		2013
M	36	4	28436.7	2	33	positive	negative	2003
M	42	1	16244.5	1	65	positive	negative	2007
M	17	3	44997.4	1	57	negative		2005
M	28	3	124577	1	93	negative	negative	2011
M	38	3	98945.2	2	55	positive	negative	2005
M	17	3	37493.2	2	39	positive		2003
M	36	4	34831.3	2	5	positive	negative	1999
M	16	1	6980.76	2	53	positive		2005
M	49	3	30930.6	3	92	positive	negative	2011
M	14	3	36514	2	50	negative		2005
M	36	3	57041.5	2	69	positive	negative	2007
M	39	1	26411.7	2	49	positive	negative	2005
M	39	3	75163.4	2	50	positive	negative	2005
M	18	4	7180.87	2	48	negative	negative	2005
M	21	1	21679.5	1	62	positive	negative	2007
M	23	1	30520.1	2	118	negative	negative	2013
M	27	3	71826	3	1	negative	negative	1999
M	24	4	25442.7	1	78	negative	negative	2009
M	18	1	2721.02	1	4	positive	negative	1999
M	14	4	12746.8	2	100	positive		2011
M	16	4	21385	2	101	positive		2011
M	23	3	44866.3	1	48	positive	negative	2005
M	15	3	27784.6	1	19	negative		2001
M	23	3	25757.3	1	79	negative	negative	2009
M	47	4	17388.5	2	45	positive	positive	2005
M	37	3	88673.9	2	47	positive	negative	2005
M	25	3	100076	1	46	negative	negative	2005
M	47	1	22405.4	1	117	positive	negative	2013
M	15	1	15252.5	2	70	positive		2007
M	15	1	24460.1	3	92	positive		2011
M	40	3	114521	2	12	positive	negative	1999
M	17	1	4261.11	1	40	positive		2003
M	14	5	33950.6	2	37	negative		2003
M	26	3	30499.3	1	86	positive	negative	2009
M	16	1	4660.44	1	10	positive		1999
M	14	1	2815.12	1	4	negative		1999
M	15	5	13262.3	1	92	positive		2011
M	46	3	107077	2	47	positive	negative	2005
M	32	4	42251.7	1	50	negative	positive	2005
M	22	4	25483.4	2	64	positive	negative	2007
M	32	4	16960.7	2	45	positive	positive	2005
M	49	1	21459.1	1	81	negative	negative	2009
M	14	4	14580.2	1	68	negative		2007
M	28	1	24323.1	1	64	positive	negative	2007
M	15	4	5799.95	2	4	negative		1999
M	44	4	20530.6	2	95	negative	positive	2011
M	25	3	75835.4	2	39	negative	negative	2003
M	15	4	19302.6	2	102	positive		2011
M	29	1	24010.4	2	46	positive	positive	2005
M	32	4	57719.3	1	2	positive	negative	1999
M	15	1	12137.5	2	85	positive		2009
M	23	1	34050.1	1	103	positive	negative	2011
M	40	1	16468.1	1	58	positive	negative	2005
M	38	3	89159.3	1	110	negative	negative	2013
M	25	1	23063.2	1	86	positive	negative	2009
M	15	1	9296.37	2	118	negative		2013
M	17	4	6436.7	2	51	negative		2005
M	15	3	23103.6	1	22	negative		2001
M	14	4	6189.66	2	51	positive		2005
M	15	1	13345.4	1	81	negative		2009
M	17	4	6908.8	2	36	negative		2003
M	18	4	5113.26	2	41	negative	negative	2003
M	22	2	42632.2	2	93	positive	positive	2011
M	14	4	5376.35	2	7	positive		1999
M	21	5	32484.7	2	43	negative	negative	2003
M	30	3	62579.3	1	44	negative	negative	2005
M	19	3	37740	2	35	negative	negative	2003
M	36	3	20631.4	1	93	negative	negative	2011
M	43	3	107077	2	53	positive	negative	2005
M	18	1	12973.9	2	71	positive	negative	2007
M	20	3	85853.8	1	45	negative	negative	2005
M	26	1	22838.5	1	53	negative	negative	2005
M	22	2	54132.3	2	9	negative	negative	1999
M	39	3	88036.7	2	22	positive	negative	2001
M	45	4	22263.7	2	114	negative	positive	2013
M	15	4	7393.99	1	15	negative		2001
M	15	3	72973.6	2	94	negative		2011
M	16	4	19631.3	2	79	positive		2009
M	21	4	23394.7	1	42	negative	negative	2003
M	28	4	23490.8	2	114	negative	negative	2013
M	44	1	22984.7	1	34	positive	negative	2003
M	30	3	38808.3	2	29	negative	negative	2003
M	27	3	49826.8	2	52	positive	negative	2005
M	23	4	27830.7	2	116	positive		2013
M	34	3	107975	1	113	negative	negative	2013
M	37	3	102610	2	5	negative	positive	1999
M	48	3	108280	2	47	negative	positive	2005
M	21	1	53738.7	1	111	negative	negative	2013
M	29	5	9548.32	2	92	negative	negative	2011
M	29	1	63262.1	2	102	negative	negative	2011
M	16	3	22692.7	2	17	negative		2001
M	37	4	33289.1	2	65	positive	negative	2007
M	15	4	7828.66	1	52	negative		2005
M	45	3	160002	1	95	negative	negative	2011
M	45	3	94827.6	1	47	positive	negative	2005
M	18	3	29661.1	1	26	negative	negative	2001
M	34	2	75163.4	2	44	positive	negative	2005
M	43	4	37551.5	2	38	positive	positive	2003
M	18	2	8214.98	3	86	negative	negative	2009
M	27	2	31409.4	2	78	positive	negative	2009
M	35	3	88196.9	2	35	positive	negative	2003
M	26	3	97862.8	2	115	positive	negative	2013
M	45	1	17707.1	2	22	positive	positive	2001
M	25	2	27470.7	2	82	positive	positive	2009
M	39	4	17468.1	2	70	negative	negative	2007
M	32	3	87903.3	2	92	positive	negative	2011
M	49	4	19171.8	1	79	positive	positive	2009
M	15	3	36514	2	44	negative		2005
M	37	3	61708.8	2	52	positive	negative	2005
M	19	1	2299.42	2	3	positive	negative	1999
M	15	2	8705.48	1	62	positive		2007
M	26	4	29582.9	2	37	negative	negative	2003
M	39	1	47657.8	2	38	positive	positive	2003
M	19	3	39714.5	2	1	negative	negative	1999
M	34	3	23260.8	2	64	positive	negative	2007
M	40	3	109646	1	32	negative	negative	2003
M	40	2	18112.2	2	79	positive	negative	2009
M	17	4	5496.24	2	15	positive		2001
M	16	3	42495	1	50	negative		2005
M	23	4	18076.3	2	95	positive	positive	2011
M	21	2	25259.5	1	45	positive	negative	2005
M	33	1	28003.1	2	40	positive	negative	2003
M	15	2	11273.8	2	106	positive		2013
M	27	1	24323.1	1	64	positive		2007
M	15	1	8477.56	1	31	positive		2003
M	42	5	19115	1	97	positive	negative	2011
M	22	4	16598.6	2	100	positive	negative	2011
M	27	3	68946.6	1	30	negative	negative	2003
M	18	1	3429.84	1	58	negative	negative	2005
M	22	4	27534.4	1	79	positive	negative	2009
M	42	2	26745.1	1	109	positive	negative	2013
M	18	1	3850.64	1	55	positive	negative	2005
M	16	1	2892.21	1	25	positive		2001
M	47	3	107077	2	47	negative	negative	2005
M	14	2	13543.2	2	61	negative		2007
M	35	1	16998.5	2	3	positive	negative	1999
M	20	4	24740.6	1	52	negative	negative	2005
M	16	4	7180.87	2	48	negative		2005
M	41	3	24150.7	2	116	positive	negative	2013
M	33	1	57039.3	1	111	negative	negative	2013
M	46	4	26394.1	2	57	negative	positive	2005
M	46	3	37893.1	2	35	negative	positive	2003
M	22	3	89843	2	19	negative	negative	2001
M	46	3	76688	1	21	negative	negative	2001
M	29	3	72060.4	1	51	positive	negative	2005
M	29	3	85112.5	2	44	negative	negative	2005
M	33	3	57886.5	1	75	positive	positive	2009
M	25	3	91883.1	1	47	positive	negative	2005
M	40	4	19010.3	1	112	positive	positive	2013
M	46	3	113664	2	53	positive	negative	2005
M	14	3	21586.2	1	26	negative		2001
M	20	4	31255.4	2	79	negative	negative	2009
M	14	1	14626.4	2	72	negative		2007
M	14	5	12032	1	97	negative		2011
M	18	3	105798	1	94	negative	negative	2011
M	32	3	37226.8	2	9	positive	negative	1999
M	29	4	23642.3	2	96	positive	negative	2011
M	34	3	15153.7	2	113	positive	negative	2013
M	44	2	74515.5	2	52	positive	positive	2005
M	16	1	4872.05	1	56	positive		2005
M	41	1	12728.2	1	22	positive	positive	2001
M	34	4	26804.5	1	11	positive	positive	1999
M	27	1	33813.7	1	38	positive	negative	2003
M	41	2	88640.8	1	11	positive	negative	1999
M	28	1	31409.4	2	78	positive	negative	2009
M	20	3	89541.3	2	116	positive	negative	2013
M	14	5	54050.5	2	55	negative		2005
M	14	1	13030.7	2	64	positive		2007
M	37	1	23286.4	1	6	positive	negative	1999
M	24	4	26556.7	2	101	negative	negative	2011
M	18	4	8738.32	1	2	positive	negative	1999
M	34	1	34679.1	1	57	negative	negative	2005
M	14	1	19477.7	2	100	negative		2011
M	40	1	29963.2	1	42	positive	negative	2003
M	43	4	14369.5	1	20	negative	positive	2001
M	47	5	19330.7	1	104	positive	negative	2013
M	46	3	127243	2	9	positive	negative	1999
M	18	1	2067.71	2	6	positive	negative	1999
M	30	1	35069.2	2	94	negative	negative	2011
M	32	2	77526.3	1	11	positive	negative	1999
M	18	4	5565.81	1	19	positive	negative	2001
M	38	2	45031.4	2	7	negative	negative	1999
M	16	4	5370.26	1	37	negative		2003
M	43	4	33219.1	2	55	negative	negative	2005
M	18	3	38102.1	1	36	negative	negative	2003
M	14	3	30029.8	1	26	positive		2001
M	18	5	14733.9	2	113	negative	negative	2013
M	38	3	78225	2	77	positive	negative	2009
M	33	3	23498.5	2	115	negative	positive	2013
M	23	2	30989.9	1	72	negative	positive	2007
M	15	4	15985.5	2	64	positive		2007
M	30	2	33211.4	2	78	positive	negative	2009
M	19	3	55799.8	1	99	positive	negative	2011
M	28	3	63474.3	1	80	negative	negative	2009
M	37	4	16960.7	2	45	positive	negative	2005
M	33	3	73890.2	2	23	positive	negative	2001
M	25	4	44909.1	1	12	negative	negative	1999
M	40	2	20370.4	2	85	positive	negative	2009
M	47	1	11221	2	17	positive	negative	2001
M	32	3	37536.5	2	50	negative	negative	2005
M	40	1	19974.9	2	57	positive	positive	2005
M	17	3	22674.3	2	20	negative		2001
M	19	3	14998.4	2	87	negative	negative	2009
M	15	4	8182.33	1	5	negative		1999
M	23	3	34954.8	1	98	positive	negative	2011
M	37	3	13903.9	2	95	negative	negative	2011
M	17	3	51112.1	1	85	negative		2009
M	38	4	31860.6	1	49	negative	negative	2005
M	38	4	20701.4	2	68	negative	negative	2007
M	17	1	5824.17	2	38	negative		2003
M	47	3	31602.2	1	67	positive	negative	2007
M	14	2	34298.3	2	43	negative		2003
M	30	2	112840	2	10	positive	negative	1999
M	18	3	32994.6	1	29	negative	negative	2003
M	18	3	24701	2	14	negative	negative	2001
M	18	3	42564.8	1	12	positive	negative	1999
M	26	1	26939.9	2	75	positive	negative	2009
M	18	3	33323.1	2	44	positive	negative	2005
M	14	1	21727.3	2	94	negative		2011
M	48	3	103627	1	46	positive	negative	2005
M	14	4	5830.93	1	24	negative		2001
M	39	4	29619.4	2	15	positive	negative	2001
M	27	5	57806.5	2	43	negative	negative	2003
M	30	5	20656.9	2	102	positive	negative	2011
M	46	3	74515.5	2	52	positive	negative	2005
M	29	3	72883.2	1	29	negative	negative	2003
M	16	3	37716.3	2	34	negative		2003
M	25	3	72201.7	2	52	positive	negative	2005
M	44	3	184924	2	91	positive	negative	2011
M	18	1	3973.83	2	15	positive	negative	2001
M	40	3	46720.4	2	12	positive	negative	1999
M	19	4	16465.1	2	67	negative	negative	2007
M	24	1	48815	1	109	positive	negative	2013
M	46	5	18292.1	1	93	positive	negative	2011
M	17	3	41290.7	1	37	positive		2003
M	32	3	86850.5	2	59	positive	negative	2007
M	32	3	17497.8	2	69	positive	negative	2007
M	48	4	27498.9	2	20	positive	negative	2001
M	36	5	12793.2	1	99	positive	negative	2011
M	38	3	76423	1	61	positive	negative	2007
M	35	5	19349.1	1	104	positive	negative	2013
M	27	3	62655.8	1	21	positive	negative	2001
M	39	4	30431.3	1	56	positive	negative	2005
M	43	3	74515.5	2	52	negative	negative	2005
M	16	1	2224.09	2	2	positive		1999
M	35	3	46066.6	1	38	negative	positive	2003
M	14	4	5586.72	1	51	negative		2005
M	41	3	20306.4	2	75	positive	negative	2009
M	15	1	16237.1	1	71	negative		2007
M	16	1	12137.5	2	85	positive		2009
M	26	3	85853.8	2	47	negative	negative	2005
M	16	1	4799.99	2	15	negative		2001
M	46	4	27154.4	1	47	positive	negative	2005
M	36	3	87972.3	2	109	positive	negative	2013
M	32	4	28436.7	2	33	positive	positive	2003
M	44	3	119480	1	57	positive	negative	2005
M	22	1	26102.3	2	40	negative	negative	2003
M	31	3	54986.7	1	114	positive	negative	2013
M	14	1	7376.41	2	20	positive		2001
M	14	5	8116.7	2	96	negative		2011
M	14	3	66780.7	2	107	negative		2013
M	17	5	13775.5	1	97	negative		2011
M	14	1	4294.12	1	40	negative		2003
M	22	5	83742.4	1	8	negative	negative	1999
M	26	1	17509.6	1	58	positive	negative	2005
M	49	3	21482.8	2	107	negative	negative	2013
M	47	4	17277.7	2	45	positive	negative	2005
M	17	5	41693.8	3	1	positive		1999
M	19	4	7481.17	1	49	negative	negative	2005
M	41	4	17155.5	1	88	positive	positive	2009
M	25	4	28978.3	1	14	negative	negative	2001
M	14	4	5921.15	1	30	negative		2003
M	15	4	5825.25	1	27	negative		2001
M	23	1	31236	1	40	positive	negative	2003
M	33	3	67202.7	1	91	negative	negative	2011
M	35	1	30099.6	2	72	positive	positive	2007
M	15	1	7422.61	1	34	negative		2003
M	42	3	91083.9	1	33	negative	negative	2003
M	18	2	20279.8	1	51	positive	negative	2005
M	16	4	6509.62	2	18	positive		2001
M	35	3	44631.4	1	46	positive	negative	2005
M	44	2	35845.5	2	4	positive	negative	1999
M	37	3	22625	2	64	positive	positive	2007
M	24	4	6188	1	42	negative	negative	2003
M	17	4	6324.97	1	48	positive		2005
M	46	5	17618.3	2	104	positive	negative	2013
M	43	4	22445.8	1	7	positive	positive	1999
M	24	3	94703.8	1	53	positive	negative	2005
M	14	4	14276.4	2	116	positive		2013
M	45	4	24265.2	2	5	positive	negative	1999
M	22	3	72976.5	1	44	negative	negative	2005
M	29	5	12533.7	2	92	negative	negative	2011
M	17	4	10945.8	2	8	negative		1999
M	20	3	63970	1	22	negative	negative	2001
M	22	4	19577.3	2	84	negative	positive	2009
M	16	3	29194.4	1	63	negative		2007
M	21	3	91678.1	2	57	positive	negative	2005
M	24	1	62555.8	1	65	negative	negative	2007
M	49	3	108976	2	98	negative	negative	2011
M	25	3	57452.7	1	112	positive	negative	2013
M	14	4	11445.5	1	112	negative		2013
M	29	4	23430.2	1	48	negative	negative	2005
M	14	1	2792.13	2	25	positive		2001
M	30	5	82526.2	1	58	positive	negative	2005
M	45	1	26377	2	55	positive	negative	2005
M	28	4	17960	2	93	positive	negative	2011
M	16	2	12981.6	1	63	negative		2007
M	29	5	107828	2	83	positive	negative	2009
M	44	1	29360.7	1	103	positive	negative	2011
M	38	3	20079.3	1	101	positive	negative	2011
M	22	1	32005.3	2	70	negative	negative	2007
M	17	1	7354.64	1	46	negative		2005
M	15	4	4503.51	2	45	negative		2005
M	33	3	111686	1	100	negative	negative	2011
M	15	3	46564.2	1	50	negative		2005
M	18	3	44339.2	2	86	negative	negative	2009
M	48	3	34520.9	2	111	positive	negative	2013
M	42	4	28932.2	1	32	negative	negative	2003
M	23	3	100003	2	115	negative	negative	2013
M	23	2	45281	1	43	positive	negative	2003
M	45	3	14077.1	1	80	negative	positive	2009
M	37	3	81763.8	2	25	negative	negative	2001
M	30	4	18737.1	2	97	positive	negative	2011
M	30	5	27169.9	2	111	negative	negative	2013
M	14	1	3556.88	2	40	negative		2003
M	17	3	40839.1	1	46	negative		2005
M	42	3	75480.5	1	105	negative	negative	2013
M	17	4	7883.93	1	50	negative		2005
M	28	3	30317.9	2	107	negative	negative	2013
M	35	4	22291.3	1	20	negative	negative	2001
M	38	3	78529.9	1	47	negative	positive	2005
M	42	1	21884.6	2	118	positive	negative	2013
M	16	3	33323.1	2	44	negative		2005
M	16	4	5207.31	2	41	negative		2003
M	38	3	77222.8	2	54	negative	negative	2005
M	48	1	25140	1	57	positive	negative	2005
M	14	4	6098.44	2	33	negative		2003
M	19	1	5152.94	1	40	positive	negative	2003
M	14	5	58017.5	1	73	positive		2007
M	29	4	25268.6	1	72	positive	positive	2007
M	36	3	88456.6	2	33	positive	negative	2003
M	14	4	6064.53	2	4	negative		1999
M	18	1	3585.14	2	17	negative	negative	2001
M	18	3	30343.4	2	34	negative	negative	2003
M	33	3	94044.5	2	37	negative	negative	2003
M	47	1	31360.3	1	111	positive	negative	2013
M	18	2	17951.2	1	109	negative	negative	2013
M	14	3	39368.8	2	1	positive		1999
M	39	3	78792.2	1	47	negative	negative	2005
M	31	1	29218	1	54	positive	negative	2005
M	25	2	23737.7	2	87	positive	negative	2009
M	39	4	16964.6	2	97	positive	negative	2011
M	47	3	115925	2	1	negative	negative	1999
M	15	4	18711	2	70	negative		2007
M	18	3	67414.3	1	111	positive	negative	2013
M	41	1	14835.2	2	56	negative	negative	2005
M	20	4	21611.6	1	100	negative	negative	2011
M	30	3	65515.7	1	15	positive	negative	2001
M	41	3	97483.1	2	46	negative	negative	2005
M	19	4	14580.2	1	68	negative	negative	2007
M	36	2	20193.6	2	86	positive	negative	2009
M	37	3	86360.8	2	33	positive	negative	2003
[truncated: 31,001 more rows]
